# Supplementary material for: Tris­(μ4-azepane-1-carbodi­thio­ato)bis­(μ3-azepane-1-carbodi­thio­ato)-μ9-bromido-tetra-μ2-bromido-octa­copper(I)­copper(II)
Source: Acta Crystallogr Sect E Struct Rep Online. 2013 Apr 20;69(Pt 5):m275–6. doi: 10.1107/S1600536813009938 (PMC3647813; doi:10.1107/S1600536813009938)
Supplement: Supplementary file 1 [file e-69-0m275-sup1.cif]

##############################################################################
#                                                                            #
# This CIF contains the data in a paper accepted for publication in          #
# Acta Crystallographica Section E. It conforms to the requirements of       #
# Notes for Authors for Acta Crystallographica Section E, and has been       #
# peer reviewed under the auspices of the IUCr Commission on Journals.       #
#                                                                            #
# Full details of the Crystallographic Information File format               #
# are given in the paper "The Crystallographic Information File (CIF):       #
# a New Standard Archive File for Crystallography" by S. R. Hall, F. H.      #
# Allen and I. D. Brown [Acta Cryst. (1991), A47, 655-685].                  #
#                                                                            #
# The current version of the core CIF dictionary is obtainable from          #
# ftp://ftp.iucr.org/pub/cif_core.dic.                                       #
#                                                                            #
# Software is freely available for graphical display of the structure(s)     #
# in this CIF. For information consult the CIF software page                 #
# http://www.iucr.org/resources/cif/software.                                #
#                                                                            #
# This file may be used for bona fide research purposes within the           #
# scientific community so long as proper attribution is given to the journal # 
# article from which it was obtained.                                        #
#                                                                            #
##############################################################################
data_global
_audit_creation_method     'by CrystalStructure 4.0'
_journal_date_recd_electronic     2013-04-03
_journal_date_accepted     2013-04-10
_journal_name_full     'Acta Crystallographica, Section E'
_journal_year     2013
_journal_volume     69
_journal_issue      5
_journal_page_first     m275
_journal_page_last     m276
_journal_paper_category     QM
_journal_paper_doi     10.1107/S1600536813009938
_journal_coeditor_code     IS5263
_publ_contact_author_name     'Takashi Okubo'
_publ_contact_author_address
;
Department of Chemistry
Faculty of Science and Engineering
Kinki University
Higashi-Osaka
Osaka 577-8502
Japan
;
_publ_contact_author_email     okubo_t@chem.kindai.ac.jp
_publ_contact_author_fax     +81-6-6723-2721
_publ_contact_author_phone     +81-6-6730-5880-4117
_publ_section_title
;\
Tris(\m~4~-azepane-1-carbodithioato)bis(\m~3~-azepane-1-carbodithioato)-\m~9~-\
bromido-tetra-\m~2~-bromido-octacopper(I)copper(II)
;
loop_
    _publ_author_name
    _publ_author_address
    'Takashi Okubo'
;
Department of Chemistry
Faculty of Science and Engineering
Kinki University
Higashi-Osaka
Osaka 577-8502
Japan
PRESTO, Japan Science and Technology Agency (JST)
Japan
;
    'Haruho Anma'
;
Department of Chemistry
Faculty of Science and Engineering
Kinki University
Higashi-Osaka
Osaka 577-8502
Japan
;
    'Masahiko Maekawa'
;
Department of Chemistry
Faculty of Science and Engineering
Kinki University
Higashi-Osaka
Osaka 577-8502
Japan
;
    'Takayoshi Kuroda-Sowa'
;
Department of Chemistry
Faculty of Science and Engineering
Kinki University
Higashi-Osaka
Osaka 577-8502
Japan
;
data_I
_chemical_name_systematic
;\
Tris(\m~4~-azepane-1-carbodithioato)bis(\m~3~-azepane-1-carbodithioato)-\m~9~-\
bromido-tetra-\m~2~-bromido-octacopper(I)copper(II)
;
_chemical_formula_moiety     'C35 H60 Br5 Cu9 N5 S10'
_chemical_formula_sum     'C35 H60 Br5 Cu9 N5 S10'
_chemical_formula_iupac     '[Cu9 Br5 (C7 H12 N S2)5]'
_chemical_formula_weight     1842.93
_chemical_melting_point     ?
_symmetry_cell_setting     monoclinic
_symmetry_space_group_name_H-M     'P 21/c'
_symmetry_space_group_name_Hall     '-P 2ybc'
loop_
    _symmetry_equiv_pos_site_id
    _symmetry_equiv_pos_as_xyz
    1 '+X,+Y,+Z'
    2 '-X,1/2+Y,1/2-Z'
    3 '-X,-Y,-Z'
    4 '+X,1/2-Y,1/2+Z'
_cell_length_a     12.5728(6)
_cell_length_b     19.5997(7)
_cell_length_c     22.9708(8)
_cell_angle_alpha     90.0000
_cell_angle_beta     107.0411(12)
_cell_angle_gamma     90.0000
_cell_volume     5412.0(4)
_cell_formula_units_Z     4
_cell_measurement_reflns_used     39225
_cell_measurement_theta_min     2.99
_cell_measurement_theta_max     27.45
_cell_measurement_temperature     296
_exptl_crystal_description     platelet
_exptl_crystal_colour     black
_exptl_crystal_size_max     0.900
_exptl_crystal_size_mid     0.600
_exptl_crystal_size_min     0.100
_exptl_crystal_density_diffrn     2.262
_exptl_crystal_density_meas     ?
_exptl_crystal_density_method     'not measured'
_exptl_crystal_F_000     3604.00
_exptl_absorpt_coefficient_mu     7.586
_exptl_absorpt_correction_type     multi-scan
_exptl_absorpt_process_details     '(ABSCOR; Rigaku, 1995)'
_exptl_absorpt_correction_T_min     0.241
_exptl_absorpt_correction_T_max     0.468
_diffrn_ambient_temperature     296
_diffrn_radiation_type     'Mo K\a'
_diffrn_radiation_wavelength     0.71075
_diffrn_measurement_device_type     'Rigaku R-AXIS RAPID'
_diffrn_measurement_method     \w
_diffrn_detector_area_resol_mean     10.000
_diffrn_reflns_number     50620
_diffrn_reflns_av_R_equivalents     0.0777
_diffrn_reflns_theta_max     27.44
_diffrn_reflns_theta_full     27.44
_diffrn_measured_fraction_theta_max     0.994
_diffrn_measured_fraction_theta_full     0.994
_diffrn_reflns_limit_h_min     -16
_diffrn_reflns_limit_h_max     16
_diffrn_reflns_limit_k_min     -24
_diffrn_reflns_limit_k_max     25
_diffrn_reflns_limit_l_min     -29
_diffrn_reflns_limit_l_max     29
_diffrn_standards_number     0
_diffrn_standards_interval_count     .
_diffrn_standards_decay_%     ?
_refine_special_details
;
Refinement was performed using all reflections. The weighted <i>R</i>-factor
(<i>wR</i>) and goodness of fit (<i>S</i>) are based on <i>F</i>^2^.
<i>R</i>-factor (gt) are based on <i>F</i>. The threshold expression of
<i>F</i>^2^ > 2.0 \s(<i>F</i>^2^) is used only for calculating <i>R</i>-factor
(gt).
;
_reflns_number_total     12284
_reflns_number_gt     10468
_reflns_threshold_expression     F^2^>2.0\s(F^2^)
_refine_ls_structure_factor_coef     Fsqd
_refine_ls_R_factor_gt     0.0499
_refine_ls_wR_factor_ref     0.1215
_refine_ls_goodness_of_fit_ref     1.026
_refine_ls_number_reflns     12284
_refine_ls_number_parameters     577
_refine_ls_number_restraints     0
_refine_ls_hydrogen_treatment     constr
_refine_ls_weighting_scheme     calc
_refine_ls_weighting_details
            'w = 1/[\s^2^(Fo^2^)+(0.0718P)^2^+0.0000P] where P=(Fo^2^+2Fc^2^)/3'
_atom_sites_solution_hydrogens     geom
_atom_sites_solution_primary     direct
_atom_sites_solution_secondary     difmap
_refine_ls_shift/su_max     0.001
_refine_diff_density_max     2.350
_refine_diff_density_min     -1.540
_refine_ls_extinction_method     none
_refine_ls_extinction_coef     ?
loop_
    _atom_type_symbol
    _atom_type_description
    _atom_type_scat_dispersion_real
    _atom_type_scat_dispersion_imag
    _atom_type_scat_source
    'C' 'C' 0.0033 0.0016
;
International Tables for Crystallography
(1992, Vol. C, Tables 4.2.6.8 and 6.1.1.4)
;
    'H' 'H' 0.0000 0.0000
;
International Tables for Crystallography
(1992, Vol. C, Table 6.1.1.4)
;
    'S' 'S' 0.1246 0.1234
;
International Tables for Crystallography
(1992, Vol. C, Tables 4.2.6.8 and 6.1.1.4)
;
    'N' 'N' 0.0061 0.0033
;
International Tables for Crystallography
(1992, Vol. C, Tables 4.2.6.8 and 6.1.1.4)
;
    'Cu' 'Cu' 0.3201 1.2651
;
International Tables for Crystallography
(1992, Vol. C, Tables 4.2.6.8 and 6.1.1.4)
;
    'Br' 'Br' -0.2901 2.4595
;
International Tables for Crystallography
(1992, Vol. C, Tables 4.2.6.8 and 6.1.1.4)
;
_computing_data_collection     'RAPID-AUTO (Rigaku, 2006)'
_computing_cell_refinement     'RAPID-AUTO (Rigaku, 2006)'
_computing_data_reduction     'RAPID-AUTO (Rigaku, 2006)'
_computing_structure_solution     'SHELXS97 (Sheldrick, 2008)'
_computing_structure_refinement     'SHELXL97 (Sheldrick, 2008)'
_computing_molecular_graphics     'CrystalStructure (Rigaku, 2010)'
_computing_publication_material     'CrystalStructure (Rigaku, 2010)'
loop_
    _atom_site_type_symbol
    _atom_site_label
    _atom_site_fract_x
    _atom_site_fract_y
    _atom_site_fract_z
    _atom_site_U_iso_or_equiv
    _atom_site_adp_type
    _atom_site_calc_flag
    _atom_site_refinement_flags
    _atom_site_occupancy
    _atom_site_symmetry_multiplicity
    _atom_site_disorder_assembly
    _atom_site_disorder_group
    Br Br1 0.83480(3) 0.752744(17) 0.342115(17) 0.01264(10) Uani d . 1.0 4 . .
    Br Br2 1.05003(4) 0.73843(2) 0.510018(18) 0.01870(11) Uani d . 1.0 4 . .
    Br Br3 0.71501(4) 0.70024(2) 0.480276(17) 0.01870(11) Uani d . 1.0 4 . .
    Br Br4 0.97088(4) 0.73887(2) 0.205891(19) 0.02023(11) Uani d . 1.0 4 . .
    Br Br5 0.64700(4) 0.69961(2) 0.176201(17) 0.01830(11) Uani d . 1.0 4 . .
    Cu Cu1 0.78873(4) 0.90125(2) 0.33960(2) 0.01269(11) Uani d . 1.0 4 . .
    Cu Cu2 1.01895(5) 0.81987(3) 0.43023(2) 0.01939(13) Uani d . 1.0 4 . .
    Cu Cu3 0.66494(5) 0.77014(2) 0.38973(2) 0.01642(12) Uani d . 1.0 4 . .
    Cu Cu4 0.62624(5) 0.77669(2) 0.25165(2) 0.01925(13) Uani d . 1.0 4 . .
    Cu Cu5 0.97677(5) 0.81648(3) 0.28617(2) 0.01810(12) Uani d . 1.0 4 . .
    Cu Cu6 1.01363(5) 0.66851(2) 0.41946(2) 0.01943(13) Uani d . 1.0 4 . .
    Cu Cu7 0.74807(5) 0.63882(3) 0.39690(2) 0.01997(13) Uani d . 1.0 4 . .
    Cu Cu8 0.72960(5) 0.63493(3) 0.26670(2) 0.02182(13) Uani d . 1.0 4 . .
    Cu Cu9 0.98315(5) 0.66960(2) 0.29596(2) 0.01854(12) Uani d . 1.0 4 . .
    S S1 0.92264(9) 0.91814(5) 0.43167(4) 0.01244(19) Uani d . 1.0 4 . .
    S S2 0.68894(9) 0.88625(5) 0.40913(4) 0.0141(2) Uani d . 1.0 4 . .
    S S3 0.65022(9) 0.89096(5) 0.24809(4) 0.0129(2) Uani d . 1.0 4 . .
    S S4 0.88384(9) 0.91962(5) 0.26776(4) 0.01251(19) Uani d . 1.0 4 . .
    S S5 1.12696(9) 0.82925(4) 0.36730(4) 0.0144(2) Uani d . 1.0 4 . .
    S S6 1.14812(9) 0.67241(5) 0.37109(5) 0.0157(2) Uani d . 1.0 4 . .
    S S7 0.51331(9) 0.75009(4) 0.30896(4) 0.0137(2) Uani d . 1.0 4 . .
    S S8 0.60532(9) 0.60369(5) 0.31834(5) 0.0171(2) Uani d . 1.0 4 . .
    S S9 0.90727(9) 0.57583(5) 0.41897(4) 0.0140(2) Uani d . 1.0 4 . .
    S S10 0.88493(9) 0.57066(5) 0.28136(4) 0.0132(2) Uani d . 1.0 4 . .
    N N1 0.8337(3) 0.88817(16) 0.52277(14) 0.0139(7) Uani d . 1.0 4 . .
    N N2 0.7410(3) 0.89371(16) 0.15547(14) 0.0135(7) Uani d . 1.0 4 . .
    N N3 1.3153(3) 0.76012(15) 0.39905(15) 0.0134(7) Uani d . 1.0 4 . .
    N N4 0.3988(3) 0.64004(16) 0.25959(15) 0.0171(8) Uani d . 1.0 4 . .
    N N5 0.8811(3) 0.46334(16) 0.35098(14) 0.0139(7) Uani d . 1.0 4 . .
    C C1 0.8178(4) 0.89505(18) 0.46438(17) 0.0125(8) Uani d . 1.0 4 . .
    C C2 0.9448(4) 0.8977(2) 0.56747(18) 0.0186(9) Uani d . 1.0 4 . .
    C C3 0.9389(4) 0.9327(2) 0.62605(17) 0.0183(9) Uani d . 1.0 4 . .
    C C4 0.8612(4) 0.9946(2) 0.61714(19) 0.0193(9) Uani d . 1.0 4 . .
    C C5 0.7404(4) 0.9761(2) 0.61338(18) 0.0194(9) Uani d . 1.0 4 . .
    C C6 0.6780(4) 0.9350(2) 0.55694(18) 0.0194(9) Uani d . 1.0 4 . .
    C C7 0.7390(4) 0.8710(2) 0.54670(18) 0.0172(9) Uani d . 1.0 4 . .
    C C8 0.7573(4) 0.89973(17) 0.21465(17) 0.0120(8) Uani d . 1.0 4 . .
    C C9 0.6298(4) 0.88212(19) 0.11373(18) 0.0154(8) Uani d . 1.0 4 . .
    C C10 0.5613(4) 0.9483(2) 0.09793(18) 0.0180(9) Uani d . 1.0 4 . .
    C C11 0.6279(4) 1.0095(2) 0.0873(2) 0.0235(10) Uani d . 1.0 4 . .
    C C12 0.7159(4) 0.9948(3) 0.0551(2) 0.0235(10) Uani d . 1.0 4 . .
    C C13 0.8288(4) 0.9721(2) 0.09796(19) 0.0223(10) Uani d . 1.0 4 . .
    C C14 0.8315(4) 0.9021(2) 0.12698(17) 0.0160(9) Uani d . 1.0 4 . .
    C C15 1.2051(4) 0.75410(18) 0.38024(17) 0.0130(8) Uani d . 1.0 4 . .
    C C16 1.3719(4) 0.82783(19) 0.40894(18) 0.0153(8) Uani d . 1.0 4 . .
    C C17 1.3890(4) 0.8540(2) 0.47292(19) 0.0198(9) Uani d . 1.0 4 . .
    C C18 1.4519(4) 0.8041(3) 0.52339(18) 0.0203(9) Uani d . 1.0 4 . .
    C C19 1.3852(4) 0.7392(2) 0.52702(19) 0.0211(10) Uani d . 1.0 4 . .
    C C20 1.3974(4) 0.6808(2) 0.48579(19) 0.0203(9) Uani d . 1.0 4 . .
    C C21 1.3894(4) 0.70183(19) 0.42054(18) 0.0156(9) Uani d . 1.0 4 . .
    C C22 0.4969(4) 0.66228(19) 0.29298(17) 0.0149(8) Uani d . 1.0 4 . .
    C C23 0.3016(4) 0.6857(2) 0.2356(2) 0.0216(9) Uani d . 1.0 4 . .
    C C24 0.2269(4) 0.6666(3) 0.1720(2) 0.0255(10) Uani d . 1.0 4 . .
    C C25 0.2884(5) 0.6504(3) 0.1262(2) 0.0271(11) Uani d . 1.0 4 . .
    C C26 0.3245(5) 0.5751(3) 0.1259(2) 0.0278(11) Uani d . 1.0 4 . .
    C C27 0.4119(4) 0.5524(2) 0.18354(19) 0.0216(10) Uani d . 1.0 4 . .
    C C28 0.3801(4) 0.5675(2) 0.24224(18) 0.0200(9) Uani d . 1.0 4 . .
    C C29 0.8906(4) 0.53089(18) 0.35076(17) 0.0126(8) Uani d . 1.0 4 . .
    C C30 0.8775(4) 0.4242(2) 0.40606(19) 0.0208(10) Uani d . 1.0 4 . .
    C C31 0.7587(5) 0.4085(3) 0.4052(2) 0.0251(10) Uani d . 1.0 4 . .
    C C32 0.6872(4) 0.3695(2) 0.3490(2) 0.0251(10) Uani d . 1.0 4 . .
    C C33 0.6583(4) 0.4116(3) 0.2902(2) 0.0255(10) Uani d . 1.0 4 . .
    C C34 0.7465(4) 0.4142(3) 0.2566(2) 0.0235(10) Uani d . 1.0 4 . .
    C C35 0.8653(4) 0.42096(19) 0.29607(18) 0.0173(9) Uani d . 1.0 4 . .
    H H2A 0.9906 0.9249 0.5490 0.0223 Uiso calc R 1.0 4 . .
    H H2B 0.9801 0.8535 0.5776 0.0223 Uiso calc R 1.0 4 . .
    H H3A 1.0133 0.9473 0.6487 0.0219 Uiso calc R 1.0 4 . .
    H H3B 0.9150 0.8994 0.6508 0.0219 Uiso calc R 1.0 4 . .
    H H4A 0.8617 1.0179 0.5800 0.0232 Uiso calc R 1.0 4 . .
    H H4B 0.8898 1.0259 0.6508 0.0232 Uiso calc R 1.0 4 . .
    H H5A 0.7408 0.9500 0.6493 0.0233 Uiso calc R 1.0 4 . .
    H H5B 0.6997 1.0179 0.6141 0.0233 Uiso calc R 1.0 4 . .
    H H6A 0.6060 0.9219 0.5608 0.0233 Uiso calc R 1.0 4 . .
    H H6B 0.6651 0.9641 0.5214 0.0233 Uiso calc R 1.0 4 . .
    H H7A 0.7666 0.8465 0.5848 0.0207 Uiso calc R 1.0 4 . .
    H H7B 0.6874 0.8414 0.5180 0.0207 Uiso calc R 1.0 4 . .
    H H9A 0.5905 0.8500 0.1321 0.0184 Uiso calc R 1.0 4 . .
    H H9B 0.6367 0.8618 0.0765 0.0184 Uiso calc R 1.0 4 . .
    H H10A 0.4997 0.9406 0.0616 0.0216 Uiso calc R 1.0 4 . .
    H H10B 0.5302 0.9589 0.1309 0.0216 Uiso calc R 1.0 4 . .
    H H11A 0.6645 1.0301 0.1265 0.0282 Uiso calc R 1.0 4 . .
    H H11B 0.5763 1.0429 0.0635 0.0282 Uiso calc R 1.0 4 . .
    H H12A 0.7269 1.0356 0.0337 0.0282 Uiso calc R 1.0 4 . .
    H H12B 0.6882 0.9594 0.0249 0.0282 Uiso calc R 1.0 4 . .
    H H13A 0.8828 0.9725 0.0753 0.0268 Uiso calc R 1.0 4 . .
    H H13B 0.8525 1.0056 0.1303 0.0268 Uiso calc R 1.0 4 . .
    H H14A 0.8245 0.8672 0.0961 0.0192 Uiso calc R 1.0 4 . .
    H H14B 0.9025 0.8958 0.1576 0.0192 Uiso calc R 1.0 4 . .
    H H16A 1.3275 0.8604 0.3801 0.0184 Uiso calc R 1.0 4 . .
    H H16B 1.4435 0.8239 0.4013 0.0184 Uiso calc R 1.0 4 . .
    H H17A 1.3169 0.8638 0.4784 0.0238 Uiso calc R 1.0 4 . .
    H H17B 1.4301 0.8965 0.4777 0.0238 Uiso calc R 1.0 4 . .
    H H18A 1.5213 0.7911 0.5160 0.0244 Uiso calc R 1.0 4 . .
    H H18B 1.4700 0.8275 0.5623 0.0244 Uiso calc R 1.0 4 . .
    H H19A 1.4081 0.7230 0.5688 0.0253 Uiso calc R 1.0 4 . .
    H H19B 1.3071 0.7513 0.5170 0.0253 Uiso calc R 1.0 4 . .
    H H20A 1.3400 0.6472 0.4845 0.0243 Uiso calc R 1.0 4 . .
    H H20B 1.4687 0.6589 0.5036 0.0243 Uiso calc R 1.0 4 . .
    H H21A 1.4632 0.7133 0.4183 0.0187 Uiso calc R 1.0 4 . .
    H H21B 1.3627 0.6634 0.3937 0.0187 Uiso calc R 1.0 4 . .
    H H23A 0.3284 0.7319 0.2343 0.0260 Uiso calc R 1.0 4 . .
    H H23B 0.2571 0.6852 0.2637 0.0260 Uiso calc R 1.0 4 . .
    H H24A 0.1825 0.6272 0.1757 0.0306 Uiso calc R 1.0 4 . .
    H H24B 0.1762 0.7041 0.1565 0.0306 Uiso calc R 1.0 4 . .
    H H25A 0.3541 0.6791 0.1346 0.0325 Uiso calc R 1.0 4 . .
    H H25B 0.2410 0.6621 0.0858 0.0325 Uiso calc R 1.0 4 . .
    H H26A 0.2593 0.5463 0.1199 0.0333 Uiso calc R 1.0 4 . .
    H H26B 0.3533 0.5680 0.0916 0.0333 Uiso calc R 1.0 4 . .
    H H27A 0.4814 0.5753 0.1858 0.0259 Uiso calc R 1.0 4 . .
    H H27B 0.4239 0.5037 0.1811 0.0259 Uiso calc R 1.0 4 . .
    H H28A 0.3024 0.5563 0.2359 0.0239 Uiso calc R 1.0 4 . .
    H H28B 0.4243 0.5392 0.2751 0.0239 Uiso calc R 1.0 4 . .
    H H30A 0.9138 0.4504 0.4422 0.0250 Uiso calc R 1.0 4 . .
    H H30B 0.9181 0.3818 0.4079 0.0250 Uiso calc R 1.0 4 . .
    H H31A 0.7217 0.4513 0.4081 0.0301 Uiso calc R 1.0 4 . .
    H H31B 0.7610 0.3821 0.4413 0.0301 Uiso calc R 1.0 4 . .
    H H32A 0.7269 0.3288 0.3433 0.0301 Uiso calc R 1.0 4 . .
    H H32B 0.6187 0.3550 0.3566 0.0301 Uiso calc R 1.0 4 . .
    H H33A 0.5905 0.3933 0.2626 0.0306 Uiso calc R 1.0 4 . .
    H H33B 0.6427 0.4580 0.2999 0.0306 Uiso calc R 1.0 4 . .
    H H34A 0.7404 0.3730 0.2325 0.0282 Uiso calc R 1.0 4 . .
    H H34B 0.7298 0.4525 0.2286 0.0282 Uiso calc R 1.0 4 . .
    H H35A 0.8943 0.3757 0.3086 0.0207 Uiso calc R 1.0 4 . .
    H H35B 0.9092 0.4403 0.2717 0.0207 Uiso calc R 1.0 4 . .
loop_
    _atom_site_aniso_label
    _atom_site_aniso_U_11
    _atom_site_aniso_U_22
    _atom_site_aniso_U_33
    _atom_site_aniso_U_12
    _atom_site_aniso_U_13
    _atom_site_aniso_U_23
    Br1 0.0174(3) 0.00951(18) 0.01128(19) 0.00006(13) 0.00471(15) 0.00048(14)
    Br2 0.0293(3) 0.01343(19) 0.01172(19) -0.00048(15) 0.00343(17) -0.00034(15)
    Br3 0.0282(3) 0.0187(2) 0.01104(19) 0.00405(16) 0.00865(17) 0.00271(16)
    Br4 0.0350(3) 0.01384(19) 0.0145(2) -0.00169(16) 0.01144(18) -0.00015(16)
    Br5 0.0282(3) 0.0159(2) 0.00980(19) 0.00432(16) 0.00411(17) 0.00000(15)
    Cu1 0.0197(3) 0.0114(3) 0.0073(3) -0.00001(18) 0.00432(19) 0.00032(18)
    Cu2 0.0265(4) 0.0157(3) 0.0181(3) 0.0045(2) 0.0097(3) 0.0026(2)
    Cu3 0.0230(3) 0.0123(3) 0.0128(3) -0.00221(19) 0.0036(2) -0.0005(2)
    Cu4 0.0317(4) 0.0116(3) 0.0184(3) -0.0037(2) 0.0134(3) -0.0013(2)
    Cu5 0.0231(4) 0.0148(3) 0.0150(3) 0.00341(19) 0.0032(2) 0.0006(2)
    Cu6 0.0284(4) 0.0151(3) 0.0152(3) -0.0063(2) 0.0071(3) -0.0027(2)
    Cu7 0.0246(4) 0.0201(3) 0.0144(3) 0.0040(2) 0.0045(3) -0.0023(2)
    Cu8 0.0275(4) 0.0225(3) 0.0154(3) 0.0082(3) 0.0061(3) 0.0050(3)
    Cu9 0.0263(4) 0.0143(3) 0.0142(3) -0.0048(2) 0.0046(3) 0.0009(2)
    S1 0.0184(6) 0.0112(4) 0.0087(4) -0.0014(4) 0.0054(4) -0.0004(4)
    S2 0.0217(6) 0.0119(5) 0.0091(5) -0.0024(4) 0.0053(4) -0.0025(4)
    S3 0.0179(6) 0.0106(5) 0.0107(5) 0.0002(4) 0.0049(4) 0.0003(4)
    S4 0.0168(6) 0.0119(5) 0.0082(4) -0.0002(4) 0.0027(4) 0.0006(4)
    S5 0.0184(6) 0.0092(4) 0.0148(5) 0.0013(4) 0.0039(4) 0.0010(4)
    S6 0.0195(6) 0.0083(4) 0.0187(5) -0.0003(4) 0.0046(4)  0.0000(4)
    S7 0.0191(6) 0.0107(5) 0.0118(5) -0.0022(4) 0.0053(4) -0.0016(4)
    S8 0.0222(6) 0.0112(5) 0.0164(5) 0.0003(4) 0.0033(4) -0.0002(4)
    S9 0.0218(6) 0.0100(5) 0.0098(5) -0.0004(4) 0.0040(4) 0.0007(4)
    S10 0.0214(6) 0.0094(4) 0.0088(4) -0.0008(4) 0.0045(4) 0.0006(4)
    N1 0.019(2) 0.0132(16) 0.0097(15) -0.0025(13) 0.0047(14) -0.0031(14)
    N2 0.020(2) 0.0120(15) 0.0074(15) -0.0017(13) 0.0027(13) 0.0004(13)
    N3 0.019(2) 0.0095(15) 0.0112(16) 0.0008(13) 0.0035(14) 0.0007(13)
    N4 0.021(2) 0.0126(16) 0.0169(17) -0.0010(14) 0.0039(15) 0.0018(14)
    N5 0.023(2) 0.0096(15) 0.0112(16) -0.0014(13) 0.0076(14) 0.0015(13)
    C1 0.018(3) 0.0065(16) 0.0125(18) -0.0024(14) 0.0045(16) 0.0000(15)
    C2 0.022(3) 0.018(2) 0.0137(19) 0.0001(16) 0.0022(17) -0.0035(17)
    C3 0.026(3) 0.0157(19) 0.0099(18) 0.0033(17)  0.0000(17) 0.0032(17)
    C4 0.027(3) 0.0121(18) 0.017(2) -0.0009(16) 0.0033(18) -0.0022(17)
    C5 0.033(3) 0.0133(19) 0.0126(19) 0.0028(17) 0.0086(18) -0.0007(17)
    C6 0.024(3) 0.021(2) 0.0142(19) -0.0019(17) 0.0076(18) -0.0027(18)
    C7 0.024(3) 0.019(2) 0.0106(18) -0.0104(17) 0.0080(17) -0.0049(17)
    C8 0.019(3) 0.0054(16) 0.0132(18) 0.0021(14) 0.0064(16) 0.0031(15)
    C9 0.022(3) 0.0118(18) 0.0116(18) -0.0032(15) 0.0031(16) -0.0021(16)
    C10 0.024(3) 0.0154(19) 0.0126(19) 0.0032(16) 0.0018(17) -0.0017(17)
    C11 0.035(3) 0.015(2) 0.019(2) 0.0040(18) 0.0064(19) 0.0022(18)
    C12 0.032(3) 0.018(2) 0.020(2) 0.0007(18) 0.007(2) 0.0111(19)
    C13 0.029(3) 0.022(3) 0.018(2) -0.0056(18) 0.0105(19) 0.0029(19)
    C14 0.019(3) 0.019(2) 0.0111(18) -0.0005(16) 0.0063(16) 0.0013(17)
    C15 0.020(3) 0.0127(18) 0.0073(17) 0.0001(15) 0.0059(16) -0.0012(15)
    C16 0.017(3) 0.0118(18) 0.0164(19) -0.0028(15) 0.0036(16) 0.0018(16)
    C17 0.019(3) 0.017(2) 0.022(3) -0.0053(16) 0.0039(18) -0.0028(18)
    C18 0.025(3) 0.025(3) 0.0105(18) -0.0027(18) 0.0035(17) -0.0032(18)
    C19 0.028(3) 0.022(2) 0.013(2) -0.0021(18) 0.0049(18) 0.0077(18)
    C20 0.023(3) 0.018(2) 0.020(2) 0.0014(17) 0.0077(18) 0.0070(18)
    C21 0.019(3) 0.0129(18) 0.0137(19) 0.0032(15) 0.0026(16) 0.0030(16)
    C22 0.025(3) 0.0121(18) 0.0085(17) -0.0014(16) 0.0067(16) 0.0002(16)
    C23 0.018(3) 0.020(2) 0.023(3) 0.0019(17) 0.0006(18) -0.0031(19)
    C24 0.022(3) 0.022(3) 0.030(3) 0.0026(18) 0.004(2) -0.001(2)
    C25 0.041(4) 0.021(3) 0.020(3) 0.006(2) 0.010(2) 0.008(2)
    C26 0.041(4) 0.024(3) 0.018(3) -0.002(2) 0.008(2) -0.0019(19)
    C27 0.032(3) 0.0128(19) 0.021(2) -0.0058(17) 0.0090(19) -0.0019(18)
    C28 0.029(3) 0.014(2) 0.0150(19) -0.0082(17) 0.0045(18) -0.0005(17)
    C29 0.016(3) 0.0099(17) 0.0108(18) 0.0029(14) 0.0017(15) 0.0038(15)
    C30 0.033(3) 0.0113(19) 0.018(2) -0.0003(17) 0.0071(19) 0.0049(17)
    C31 0.041(4) 0.019(2) 0.022(3) 0.0034(19) 0.019(2) 0.0047(19)
    C32 0.032(3) 0.0117(19) 0.036(3) -0.0049(18) 0.017(3) 0.003(2)
    C33 0.024(3) 0.023(3) 0.031(3) -0.0039(19) 0.011(2) -0.006(2)
    C34 0.028(3) 0.022(3) 0.021(2) -0.0044(18) 0.009(2) -0.0034(19)
    C35 0.026(3) 0.0103(18) 0.020(2) 0.0008(16) 0.0124(18) -0.0024(17)
_geom_special_details
;
ENTER SPECIAL DETAILS OF THE MOLECULAR GEOMETRY
;
loop_
    _geom_bond_atom_site_label_1
    _geom_bond_atom_site_label_2
    _geom_bond_site_symmetry_1
    _geom_bond_site_symmetry_2
    _geom_bond_distance
    _geom_bond_publ_flag
    Br1 Cu3 . . 2.6912(8) yes
    Br2 Cu2 . . 2.3748(7) yes
    Br2 Cu6 . . 2.4201(6) yes
    Br3 Cu3 . . 2.4149(6) yes
    Br3 Cu7 . . 2.3993(7) yes
    Br4 Cu5 . . 2.3748(7) yes
    Br4 Cu9 . . 2.4414(7) yes
    Br5 Cu4 . . 2.3705(7) yes
    Br5 Cu8 . . 2.3962(6) yes
    Cu1 S1 . . 2.3087(10) yes
    Cu1 S2 . . 2.3208(13) yes
    Cu1 S3 . . 2.3122(10) yes
    Cu1 S4 . . 2.3322(13) yes
    Cu2 S1 . . 2.2805(12) yes
    Cu2 S5 . . 2.2623(14) yes
    Cu3 S2 . . 2.3216(11) yes
    Cu3 S7 . . 2.2711(10) yes
    Cu4 S3 . . 2.2645(11) yes
    Cu4 S7 . . 2.2619(14) yes
    Cu5 S4 . . 2.3110(12) yes
    Cu5 S5 . . 2.2447(10) yes
    Cu6 S6 . . 2.2805(15) yes
    Cu6 S9 . . 2.2537(12) yes
    Cu7 S8 . . 2.2480(11) yes
    Cu7 S9 . . 2.2788(13) yes
    Cu8 S8 . . 2.3043(15) yes
    Cu8 S10 . . 2.2647(13) yes
    Cu9 S6 . . 2.2771(11) yes
    Cu9 S10 . . 2.2705(12) yes
    S1 C1 . . 1.757(5) no
    S2 C1 . . 1.749(4) no
    S3 C8 . . 1.744(5) no
    S4 C8 . . 1.741(4) no
    S5 C15 . . 1.747(4) no
    S6 C15 . . 1.741(4) no
    S7 C22 . . 1.759(4) no
    S8 C22 . . 1.747(4) no
    S9 C29 . . 1.756(4) no
    S10 C29 . . 1.757(4) no
    N1 C1 . . 1.304(5) no
    N1 C2 . . 1.483(5) no
    N1 C7 . . 1.489(7) no
    N2 C8 . . 1.319(5) no
    N2 C9 . . 1.462(5) no
    N2 C14 . . 1.478(7) no
    N3 C15 . . 1.330(6) no
    N3 C16 . . 1.491(5) no
    N3 C21 . . 1.465(5) no
    N4 C22 . . 1.321(5) no
    N4 C23 . . 1.484(6) no
    N4 C28 . . 1.476(5) no
    N5 C29 . . 1.330(5) no
    N5 C30 . . 1.492(6) no
    N5 C35 . . 1.474(6) no
    C2 C3 . . 1.531(6) no
    C3 C4 . . 1.532(6) no
    C4 C5 . . 1.539(7) no
    C5 C6 . . 1.532(6) no
    C6 C7 . . 1.524(7) no
    C9 C10 . . 1.541(6) no
    C10 C11 . . 1.521(7) no
    C11 C12 . . 1.530(8) no
    C12 C13 . . 1.537(6) no
    C13 C14 . . 1.521(6) no
    C16 C17 . . 1.511(6) no
    C17 C18 . . 1.545(6) no
    C18 C19 . . 1.540(7) no
    C19 C20 . . 1.522(7) no
    C20 C21 . . 1.529(7) no
    C23 C24 . . 1.533(6) no
    C24 C25 . . 1.511(8) no
    C25 C26 . . 1.546(7) no
    C26 C27 . . 1.518(6) no
    C27 C28 . . 1.543(7) no
    C30 C31 . . 1.520(8) no
    C31 C32 . . 1.544(6) no
    C32 C33 . . 1.534(7) no
    C33 C34 . . 1.525(8) no
    C34 C35 . . 1.510(6) no
    C2 H2A . . 0.970 no
    C2 H2B . . 0.970 no
    C3 H3A . . 0.970 no
    C3 H3B . . 0.970 no
    C4 H4A . . 0.970 no
    C4 H4B . . 0.970 no
    C5 H5A . . 0.970 no
    C5 H5B . . 0.970 no
    C6 H6A . . 0.970 no
    C6 H6B . . 0.970 no
    C7 H7A . . 0.970 no
    C7 H7B . . 0.970 no
    C9 H9A . . 0.970 no
    C9 H9B . . 0.970 no
    C10 H10A . . 0.970 no
    C10 H10B . . 0.970 no
    C11 H11A . . 0.970 no
    C11 H11B . . 0.970 no
    C12 H12A . . 0.970 no
    C12 H12B . . 0.970 no
    C13 H13A . . 0.970 no
    C13 H13B . . 0.970 no
    C14 H14A . . 0.970 no
    C14 H14B . . 0.970 no
    C16 H16A . . 0.970 no
    C16 H16B . . 0.970 no
    C17 H17A . . 0.970 no
    C17 H17B . . 0.970 no
    C18 H18A . . 0.970 no
    C18 H18B . . 0.970 no
    C19 H19A . . 0.970 no
    C19 H19B . . 0.970 no
    C20 H20A . . 0.970 no
    C20 H20B . . 0.970 no
    C21 H21A . . 0.970 no
    C21 H21B . . 0.970 no
    C23 H23A . . 0.970 no
    C23 H23B . . 0.970 no
    C24 H24A . . 0.970 no
    C24 H24B . . 0.970 no
    C25 H25A . . 0.970 no
    C25 H25B . . 0.970 no
    C26 H26A . . 0.970 no
    C26 H26B . . 0.970 no
    C27 H27A . . 0.970 no
    C27 H27B . . 0.970 no
    C28 H28A . . 0.970 no
    C28 H28B . . 0.970 no
    C30 H30A . . 0.970 no
    C30 H30B . . 0.970 no
    C31 H31A . . 0.970 no
    C31 H31B . . 0.970 no
    C32 H32A . . 0.970 no
    C32 H32B . . 0.970 no
    C33 H33A . . 0.970 no
    C33 H33B . . 0.970 no
    C34 H34A . . 0.970 no
    C34 H34B . . 0.970 no
    C35 H35A . . 0.970 no
    C35 H35B . . 0.970 no
loop_
    _geom_contact_atom_site_label_1
    _geom_contact_atom_site_label_2
    _geom_contact_distance
    _geom_contact_site_symmetry_1
    _geom_contact_site_symmetry_2
    _geom_contact_publ_flag
    Br1 Cu1 2.9650(6) . . no
    Br1 Cu2 2.9054(6) . . no
    Br1 Cu4 2.8672(6) . . no
    Br1 Cu5 2.7825(8) . . no
    Br1 Cu6 2.9319(6) . . no
    Br1 Cu7 2.9262(8) . . no
    Br1 Cu8 2.9563(7) . . no
    Br1 Cu9 2.9013(7) . . no
loop_
    _geom_angle_atom_site_label_1
    _geom_angle_atom_site_label_2
    _geom_angle_atom_site_label_3
    _geom_angle_site_symmetry_1
    _geom_angle_site_symmetry_2
    _geom_angle_site_symmetry_3
    _geom_angle
    _geom_angle_publ_flag
    Cu2 Br2 Cu6 . . . 76.72(2) no
    Cu3 Br3 Cu7 . . . 70.10(2) no
    Cu5 Br4 Cu9 . . . 73.64(2) no
    Cu4 Br5 Cu8 . . . 79.37(2) no
    S1 Cu1 S2 . . . 77.52(4) no
    S1 Cu1 S3 . . . 176.43(5) no
    S1 Cu1 S4 . . . 103.80(5) no
    S2 Cu1 S3 . . . 101.51(5) no
    S2 Cu1 S4 . . . 177.71(4) no
    S3 Cu1 S4 . . . 77.05(4) no
    Br2 Cu2 S1 . . . 121.63(4) no
    Br2 Cu2 S5 . . . 123.64(4) no
    S1 Cu2 S5 . . . 111.18(5) no
    Br1 Cu3 Br3 . . . 103.92(3) no
    Br1 Cu3 S2 . . . 97.37(4) no
    Br1 Cu3 S7 . . . 102.84(4) no
    Br3 Cu3 S2 . . . 113.85(3) no
    Br3 Cu3 S7 . . . 123.37(4) no
    S2 Cu3 S7 . . . 110.93(4) no
    Br5 Cu4 S3 . . . 124.02(4) no
    Br5 Cu4 S7 . . . 120.07(3) no
    S3 Cu4 S7 . . . 111.22(5) no
    Br4 Cu5 S4 . . . 121.27(3) no
    Br4 Cu5 S5 . . . 122.91(4) no
    S4 Cu5 S5 . . . 108.15(4) no
    Br2 Cu6 S6 . . . 114.79(4) no
    Br2 Cu6 S9 . . . 115.04(4) no
    S6 Cu6 S9 . . . 123.24(5) no
    Br3 Cu7 S8 . . . 120.67(5) no
    Br3 Cu7 S9 . . . 116.14(3) no
    S8 Cu7 S9 . . . 117.08(5) no
    Br5 Cu8 S8 . . . 113.60(4) no
    Br5 Cu8 S10 . . . 123.98(4) no
    S8 Cu8 S10 . . . 117.45(5) no
    Br4 Cu9 S6 . . . 116.49(4) no
    Br4 Cu9 S10 . . . 116.95(3) no
    S6 Cu9 S10 . . . 117.89(4) no
    Cu1 S1 Cu2 . . . 96.51(4) no
    Cu1 S1 C1 . . . 85.28(12) no
    Cu2 S1 C1 . . . 104.88(13) no
    Cu1 S2 Cu3 . . . 93.33(5) no
    Cu1 S2 C1 . . . 85.09(16) no
    Cu3 S2 C1 . . . 106.06(13) no
    Cu1 S3 Cu4 . . . 97.25(4) no
    Cu1 S3 C8 . . . 85.34(12) no
    Cu4 S3 C8 . . . 103.98(13) no
    Cu1 S4 Cu5 . . . 94.13(4) no
    Cu1 S4 C8 . . . 84.77(16) no
    Cu5 S4 C8 . . . 103.96(13) no
    Cu2 S5 Cu5 . . . 90.29(5) no
    Cu2 S5 C15 . . . 103.63(16) no
    Cu5 S5 C15 . . . 109.97(13) no
    Cu6 S6 Cu9 . . . 74.20(4) no
    Cu6 S6 C15 . . . 108.03(17) no
    Cu9 S6 C15 . . . 111.40(13) no
    Cu3 S7 Cu4 . . . 85.17(5) no
    Cu3 S7 C22 . . . 111.02(13) no
    Cu4 S7 C22 . . . 99.16(17) no
    Cu7 S8 Cu8 . . . 80.19(4) no
    Cu7 S8 C22 . . . 115.33(13) no
    Cu8 S8 C22 . . . 103.55(16) no
    Cu6 S9 Cu7 . . . 92.62(5) no
    Cu6 S9 C29 . . . 108.91(15) no
    Cu7 S9 C29 . . . 101.90(13) no
    Cu8 S10 Cu9 . . . 87.41(4) no
    Cu8 S10 C29 . . . 100.71(15) no
    Cu9 S10 C29 . . . 111.66(13) no
    C1 N1 C2 . . . 121.9(4) no
    C1 N1 C7 . . . 120.4(4) no
    C2 N1 C7 . . . 117.8(4) no
    C8 N2 C9 . . . 121.3(4) no
    C8 N2 C14 . . . 122.6(4) no
    C9 N2 C14 . . . 116.0(4) no
    C15 N3 C16 . . . 122.2(4) no
    C15 N3 C21 . . . 122.6(4) no
    C16 N3 C21 . . . 114.5(4) no
    C22 N4 C23 . . . 122.9(4) no
    C22 N4 C28 . . . 121.5(4) no
    C23 N4 C28 . . . 115.6(3) no
    C29 N5 C30 . . . 122.7(4) no
    C29 N5 C35 . . . 123.2(4) no
    C30 N5 C35 . . . 113.9(3) no
    S1 C1 S2 . . . 111.5(3) no
    S1 C1 N1 . . . 124.0(3) no
    S2 C1 N1 . . . 124.5(4) no
    N1 C2 C3 . . . 112.8(4) no
    C2 C3 C4 . . . 115.5(4) no
    C3 C4 C5 . . . 113.7(4) no
    C4 C5 C6 . . . 115.0(4) no
    C5 C6 C7 . . . 114.0(4) no
    N1 C7 C6 . . . 111.3(4) no
    S3 C8 S4 . . . 112.2(3) no
    S3 C8 N2 . . . 122.5(3) no
    S4 C8 N2 . . . 125.2(4) no
    N2 C9 C10 . . . 112.6(3) no
    C9 C10 C11 . . . 113.9(4) no
    C10 C11 C12 . . . 116.1(4) no
    C11 C12 C13 . . . 114.0(4) no
    C12 C13 C14 . . . 116.1(4) no
    N2 C14 C13 . . . 111.9(4) no
    S5 C15 S6 . . . 124.3(3) no
    S5 C15 N3 . . . 117.4(3) no
    S6 C15 N3 . . . 118.2(3) no
    N3 C16 C17 . . . 112.1(4) no
    C16 C17 C18 . . . 114.2(4) no
    C17 C18 C19 . . . 113.4(4) no
    C18 C19 C20 . . . 115.7(5) no
    C19 C20 C21 . . . 114.7(4) no
    N3 C21 C20 . . . 113.2(4) no
    S7 C22 S8 . . . 122.8(3) no
    S7 C22 N4 . . . 118.4(3) no
    S8 C22 N4 . . . 118.8(3) no
    N4 C23 C24 . . . 114.5(4) no
    C23 C24 C25 . . . 114.8(4) no
    C24 C25 C26 . . . 114.4(4) no
    C25 C26 C27 . . . 114.5(4) no
    C26 C27 C28 . . . 113.5(4) no
    N4 C28 C27 . . . 111.1(4) no
    S9 C29 S10 . . . 123.3(2) no
    S9 C29 N5 . . . 118.9(3) no
    S10 C29 N5 . . . 117.7(3) no
    N5 C30 C31 . . . 111.5(4) no
    C30 C31 C32 . . . 116.1(5) no
    C31 C32 C33 . . . 113.5(4) no
    C32 C33 C34 . . . 116.4(4) no
    C33 C34 C35 . . . 115.9(4) no
    N5 C35 C34 . . . 115.1(4) no
    N1 C2 H2A . . . 109.037 no
    N1 C2 H2B . . . 109.040 no
    C3 C2 H2A . . . 109.036 no
    C3 C2 H2B . . . 109.026 no
    H2A C2 H2B . . . 107.815 no
    C2 C3 H3A . . . 108.402 no
    C2 C3 H3B . . . 108.411 no
    C4 C3 H3A . . . 108.405 no
    C4 C3 H3B . . . 108.417 no
    H3A C3 H3B . . . 107.470 no
    C3 C4 H4A . . . 108.830 no
    C3 C4 H4B . . . 108.820 no
    C5 C4 H4A . . . 108.819 no
    C5 C4 H4B . . . 108.819 no
    H4A C4 H4B . . . 107.701 no
    C4 C5 H5A . . . 108.513 no
    C4 C5 H5B . . . 108.501 no
    C6 C5 H5A . . . 108.516 no
    C6 C5 H5B . . . 108.508 no
    H5A C5 H5B . . . 107.511 no
    C5 C6 H6A . . . 108.758 no
    C5 C6 H6B . . . 108.755 no
    C7 C6 H6A . . . 108.737 no
    C7 C6 H6B . . . 108.758 no
    H6A C6 H6B . . . 107.645 no
    N1 C7 H7A . . . 109.362 no
    N1 C7 H7B . . . 109.360 no
    C6 C7 H7A . . . 109.374 no
    C6 C7 H7B . . . 109.362 no
    H7A C7 H7B . . . 108.003 no
    N2 C9 H9A . . . 109.069 no
    N2 C9 H9B . . . 109.070 no
    C10 C9 H9A . . . 109.074 no
    C10 C9 H9B . . . 109.065 no
    H9A C9 H9B . . . 107.827 no
    C9 C10 H10A . . . 108.785 no
    C9 C10 H10B . . . 108.778 no
    C11 C10 H10A . . . 108.791 no
    C11 C10 H10B . . . 108.785 no
    H10A C10 H10B . . . 107.654 no
    C10 C11 H11A . . . 108.265 no
    C10 C11 H11B . . . 108.266 no
    C12 C11 H11A . . . 108.266 no
    C12 C11 H11B . . . 108.267 no
    H11A C11 H11B . . . 107.374 no
    C11 C12 H12A . . . 108.747 no
    C11 C12 H12B . . . 108.749 no
    C13 C12 H12A . . . 108.747 no
    C13 C12 H12B . . . 108.751 no
    H12A C12 H12B . . . 107.652 no
    C12 C13 H13A . . . 108.268 no
    C12 C13 H13B . . . 108.264 no
    C14 C13 H13A . . . 108.277 no
    C14 C13 H13B . . . 108.266 no
    H13A C13 H13B . . . 107.380 no
    N2 C14 H14A . . . 109.231 no
    N2 C14 H14B . . . 109.225 no
    C13 C14 H14A . . . 109.230 no
    C13 C14 H14B . . . 109.240 no
    H14A C14 H14B . . . 107.919 no
    N3 C16 H16A . . . 109.193 no
    N3 C16 H16B . . . 109.197 no
    C17 C16 H16A . . . 109.191 no
    C17 C16 H16B . . . 109.193 no
    H16A C16 H16B . . . 107.907 no
    C16 C17 H17A . . . 108.709 no
    C16 C17 H17B . . . 108.701 no
    C18 C17 H17A . . . 108.695 no
    C18 C17 H17B . . . 108.693 no
    H17A C17 H17B . . . 107.617 no
    C17 C18 H18A . . . 108.907 no
    C17 C18 H18B . . . 108.907 no
    C19 C18 H18A . . . 108.898 no
    C19 C18 H18B . . . 108.903 no
    H18A C18 H18B . . . 107.720 no
    C18 C19 H19A . . . 108.367 no
    C18 C19 H19B . . . 108.359 no
    C20 C19 H19A . . . 108.367 no
    C20 C19 H19B . . . 108.377 no
    H19A C19 H19B . . . 107.437 no
    C19 C20 H20A . . . 108.597 no
    C19 C20 H20B . . . 108.600 no
    C21 C20 H20A . . . 108.602 no
    C21 C20 H20B . . . 108.596 no
    H20A C20 H20B . . . 107.574 no
    N3 C21 H21A . . . 108.939 no
    N3 C21 H21B . . . 108.946 no
    C20 C21 H21A . . . 108.952 no
    C20 C21 H21B . . . 108.944 no
    H21A C21 H21B . . . 107.761 no
    N4 C23 H23A . . . 108.639 no
    N4 C23 H23B . . . 108.631 no
    C24 C23 H23A . . . 108.634 no
    C24 C23 H23B . . . 108.638 no
    H23A C23 H23B . . . 107.575 no
    C23 C24 H24A . . . 108.572 no
    C23 C24 H24B . . . 108.572 no
    C25 C24 H24A . . . 108.571 no
    C25 C24 H24B . . . 108.586 no
    H24A C24 H24B . . . 107.546 no
    C24 C25 H25A . . . 108.648 no
    C24 C25 H25B . . . 108.654 no
    C26 C25 H25A . . . 108.645 no
    C26 C25 H25B . . . 108.651 no
    H25A C25 H25B . . . 107.601 no
    C25 C26 H26A . . . 108.637 no
    C25 C26 H26B . . . 108.637 no
    C27 C26 H26A . . . 108.636 no
    C27 C26 H26B . . . 108.641 no
    H26A C26 H26B . . . 107.586 no
    C26 C27 H27A . . . 108.864 no
    C26 C27 H27B . . . 108.865 no
    C28 C27 H27A . . . 108.874 no
    C28 C27 H27B . . . 108.863 no
    H27A C27 H27B . . . 107.713 no
    N4 C28 H28A . . . 109.421 no
    N4 C28 H28B . . . 109.410 no
    C27 C28 H28A . . . 109.439 no
    C27 C28 H28B . . . 109.430 no
    H28A C28 H28B . . . 108.022 no
    N5 C30 H30A . . . 109.320 no
    N5 C30 H30B . . . 109.321 no
    C31 C30 H30A . . . 109.322 no
    C31 C30 H30B . . . 109.321 no
    H30A C30 H30B . . . 107.964 no
    C30 C31 H31A . . . 108.259 no
    C30 C31 H31B . . . 108.272 no
    C32 C31 H31A . . . 108.268 no
    C32 C31 H31B . . . 108.263 no
    H31A C31 H31B . . . 107.388 no
    C31 C32 H32A . . . 108.853 no
    C31 C32 H32B . . . 108.856 no
    C33 C32 H32A . . . 108.868 no
    C33 C32 H32B . . . 108.857 no
    H32A C32 H32B . . . 107.714 no
    C32 C33 H33A . . . 108.188 no
    C32 C33 H33B . . . 108.191 no
    C34 C33 H33A . . . 108.201 no
    C34 C33 H33B . . . 108.204 no
    H33A C33 H33B . . . 107.360 no
    C33 C34 H34A . . . 108.309 no
    C33 C34 H34B . . . 108.295 no
    C35 C34 H34A . . . 108.294 no
    C35 C34 H34B . . . 108.291 no
    H34A C34 H34B . . . 107.397 no
    N5 C35 H35A . . . 108.497 no
    N5 C35 H35B . . . 108.489 no
    C34 C35 H35A . . . 108.499 no
    C34 C35 H35B . . . 108.512 no
    H35A C35 H35B . . . 107.511 no
loop_
    _geom_torsion_atom_site_label_1
    _geom_torsion_atom_site_label_2
    _geom_torsion_atom_site_label_3
    _geom_torsion_atom_site_label_4
    _geom_torsion_site_symmetry_1
    _geom_torsion_site_symmetry_2
    _geom_torsion_site_symmetry_3
    _geom_torsion_site_symmetry_4
    _geom_torsion
    _geom_torsion_publ_flag
    Cu2 Br2 Cu6 S6 . . . . 68.46(3) no
    Cu2 Br2 Cu6 S9 . . . . -139.63(3) no
    Cu6 Br2 Cu2 S1 . . . . 140.97(4) no
    Cu6 Br2 Cu2 S5 . . . . -62.17(3) no
    Cu3 Br3 Cu7 S8 . . . . -69.04(3) no
    Cu3 Br3 Cu7 S9 . . . . 139.23(4) no
    Cu7 Br3 Cu3 Br1 . . . . -44.60(2) no
    Cu7 Br3 Cu3 S2 . . . . -149.31(4) no
    Cu7 Br3 Cu3 S7 . . . . 71.33(3) no
    Cu5 Br4 Cu9 S6 . . . . -70.08(3) no
    Cu5 Br4 Cu9 S10 . . . . 142.80(4) no
    Cu9 Br4 Cu5 S4 . . . . -147.38(4) no
    Cu9 Br4 Cu5 S5 . . . . 66.80(4) no
    Cu4 Br5 Cu8 S8 . . . . 65.76(3) no
    Cu4 Br5 Cu8 S10 . . . . -139.95(4) no
    Cu8 Br5 Cu4 S3 . . . . 140.59(4) no
    Cu8 Br5 Cu4 S7 . . . . -65.85(3) no
    S1 Cu1 S2 Cu3 . . . . -110.91(4) no
    S1 Cu1 S2 C1 . . . . -5.06(4) no
    S2 Cu1 S1 Cu2 . . . . 109.51(5) no
    S2 Cu1 S1 C1 . . . . 5.04(4) no
    S1 Cu1 S4 Cu5 . . . . 74.84(4) no
    S1 Cu1 S4 C8 . . . . 178.51(4) no
    S4 Cu1 S1 Cu2 . . . . -72.42(5) no
    S4 Cu1 S1 C1 . . . . -176.89(4) no
    S2 Cu1 S3 Cu4 . . . . -73.27(5) no
    S2 Cu1 S3 C8 . . . . -176.80(4) no
    S3 Cu1 S2 Cu3 . . . . 72.60(4) no
    S3 Cu1 S2 C1 . . . . 178.45(4) no
    S3 Cu1 S4 Cu5 . . . . -108.71(4) no
    S3 Cu1 S4 C8 . . . . -5.04(4) no
    S4 Cu1 S3 Cu4 . . . . 108.57(5) no
    S4 Cu1 S3 C8 . . . . 5.03(4) no
    Br2 Cu2 S1 Cu1 . . . . -123.10(4) no
    Br2 Cu2 S1 C1 . . . . -36.28(6) no
    Br2 Cu2 S5 Cu5 . . . . 124.46(4) no
    Br2 Cu2 S5 C15 . . . . 13.81(6) no
    S1 Cu2 S5 Cu5 . . . . -76.56(4) no
    S1 Cu2 S5 C15 . . . . 172.78(4) no
    S5 Cu2 S1 Cu1 . . . . 77.44(5) no
    S5 Cu2 S1 C1 . . . . 164.26(4) no
    Br1 Cu3 S2 Cu1 . . . . 20.96(3) no
    Br1 Cu3 S2 C1 . . . . -64.88(5) no
    Br1 Cu3 S7 Cu4 . . . . -22.61(3) no
    Br1 Cu3 S7 C22 . . . . 75.36(6) no
    Br3 Cu3 S2 Cu1 . . . . 129.77(4) no
    Br3 Cu3 S2 C1 . . . . 43.92(7) no
    Br3 Cu3 S7 Cu4 . . . . -139.06(4) no
    Br3 Cu3 S7 C22 . . . . -41.09(8) no
    S2 Cu3 S7 Cu4 . . . . 80.56(5) no
    S2 Cu3 S7 C22 . . . . 178.54(6) no
    S7 Cu3 S2 Cu1 . . . . -85.86(5) no
    S7 Cu3 S2 C1 . . . . -171.70(5) no
    Br5 Cu4 S3 Cu1 . . . . -121.92(4) no
    Br5 Cu4 S3 C8 . . . . -34.94(6) no
    Br5 Cu4 S7 Cu3 . . . . 125.75(3) no
    Br5 Cu4 S7 C22 . . . . 15.20(5) no
    S3 Cu4 S7 Cu3 . . . . -77.57(4) no
    S3 Cu4 S7 C22 . . . . 171.88(4) no
    S7 Cu4 S3 Cu1 . . . . 82.50(5) no
    S7 Cu4 S3 C8 . . . . 169.47(4) no
    Br4 Cu5 S4 Cu1 . . . . 126.53(4) no
    Br4 Cu5 S4 C8 . . . . 40.90(7) no
    Br4 Cu5 S5 Cu2 . . . . -131.24(4) no
    Br4 Cu5 S5 C15 . . . . -26.61(8) no
    S4 Cu5 S5 Cu2 . . . . 79.11(5) no
    S4 Cu5 S5 C15 . . . . -176.26(6) no
    S5 Cu5 S4 Cu1 . . . . -83.23(5) no
    S5 Cu5 S4 C8 . . . . -168.86(5) no
    Br2 Cu6 S6 Cu9 . . . . -141.13(3) no
    Br2 Cu6 S6 C15 . . . . -33.28(6) no
    Br2 Cu6 S9 Cu7 . . . . 77.08(4) no
    Br2 Cu6 S9 C29 . . . . -179.40(4) no
    S6 Cu6 S9 Cu7 . . . . -133.66(5) no
    S6 Cu6 S9 C29 . . . . -30.14(7) no
    S9 Cu6 S6 Cu9 . . . . 69.54(5) no
    S9 Cu6 S6 C15 . . . . 177.39(4) no
    Br3 Cu7 S8 Cu8 . . . . 141.88(4) no
    Br3 Cu7 S8 C22 . . . . 41.45(8) no
    Br3 Cu7 S9 Cu6 . . . . -77.95(5) no
    Br3 Cu7 S9 C29 . . . . 172.10(4) no
    S8 Cu7 S9 Cu6 . . . . 129.28(5) no
    S8 Cu7 S9 C29 . . . . 19.33(7) no
    S9 Cu7 S8 Cu8 . . . . -66.64(5) no
    S9 Cu7 S8 C22 . . . . -167.08(6) no
    Br5 Cu8 S8 Cu7 . . . . -135.47(3) no
    Br5 Cu8 S8 C22 . . . . -21.58(6) no
    Br5 Cu8 S10 Cu9 . . . . 74.61(4) no
    Br5 Cu8 S10 C29 . . . . -173.83(4) no
    S8 Cu8 S10 Cu9 . . . . -132.00(4) no
    S8 Cu8 S10 C29 . . . . -20.44(6) no
    S10 Cu8 S8 Cu7 . . . . 68.45(5) no
    S10 Cu8 S8 C22 . . . . -177.67(4) no
    Br4 Cu9 S6 Cu6 . . . . 142.29(3) no
    Br4 Cu9 S6 C15 . . . . 38.72(8) no
    Br4 Cu9 S10 Cu8 . . . . -73.53(5) no
    Br4 Cu9 S10 C29 . . . . -174.03(5) no
    S6 Cu9 S10 Cu8 . . . . 139.82(5) no
    S6 Cu9 S10 C29 . . . . 39.32(8) no
    S10 Cu9 S6 Cu6 . . . . -70.91(5) no
    S10 Cu9 S6 C15 . . . . -174.48(6) no
    Cu1 S1 C1 S2 . . . . -7.02(17) no
    Cu1 S1 C1 N1 . . . . 175.6(3) no
    Cu2 S1 C1 S2 . . . . -102.52(18) no
    Cu2 S1 C1 N1 . . . . 80.1(3) no
    Cu1 S2 C1 S1 . . . . 6.99(17) no
    Cu1 S2 C1 N1 . . . . -175.7(3) no
    Cu3 S2 C1 S1 . . . . 99.05(18) no
    Cu3 S2 C1 N1 . . . . -83.6(3) no
    Cu1 S3 C8 S4 . . . . -7.11(16) no
    Cu1 S3 C8 N2 . . . . 174.8(3) no
    Cu4 S3 C8 S4 . . . . -103.43(17) no
    Cu4 S3 C8 N2 . . . . 78.5(3) no
    Cu1 S4 C8 S3 . . . . 7.05(16) no
    Cu1 S4 C8 N2 . . . . -174.9(3) no
    Cu5 S4 C8 S3 . . . . 100.02(17) no
    Cu5 S4 C8 N2 . . . . -82.0(3) no
    Cu2 S5 C15 S6 . . . . 57.3(3) no
    Cu2 S5 C15 N3 . . . . -121.8(3) no
    Cu5 S5 C15 S6 . . . . -38.0(4) no
    Cu5 S5 C15 N3 . . . . 142.9(3) no
    Cu6 S6 C15 S5 . . . . -48.2(3) no
    Cu6 S6 C15 N3 . . . . 130.9(3) no
    Cu9 S6 C15 S5 . . . . 31.4(4) no
    Cu9 S6 C15 N3 . . . . -149.4(3) no
    Cu3 S7 C22 S8 . . . . -19.7(4) no
    Cu3 S7 C22 N4 . . . . 161.4(3) no
    Cu4 S7 C22 S8 . . . . 68.7(3) no
    Cu4 S7 C22 N4 . . . . -110.3(3) no
    Cu7 S8 C22 S7 . . . . 19.6(4) no
    Cu7 S8 C22 N4 . . . . -161.5(3) no
    Cu8 S8 C22 S7 . . . . -65.8(3) no
    Cu8 S8 C22 N4 . . . . 113.1(3) no
    Cu6 S9 C29 S10 . . . . -32.7(3) no
    Cu6 S9 C29 N5 . . . . 147.7(3) no
    Cu7 S9 C29 S10 . . . . 64.2(3) no
    Cu7 S9 C29 N5 . . . . -115.3(3) no
    Cu8 S10 C29 S9 . . . . -62.7(3) no
    Cu8 S10 C29 N5 . . . . 116.9(3) no
    Cu9 S10 C29 S9 . . . . 28.8(4) no
    Cu9 S10 C29 N5 . . . . -151.7(3) no
    C1 N1 C2 C3 . . . . 142.5(4) no
    C2 N1 C1 S1 . . . . -1.7(6) no
    C2 N1 C1 S2 . . . . -178.7(3) no
    C1 N1 C7 C6 . . . . -87.0(4) no
    C7 N1 C1 S1 . . . . 177.7(3) no
    C7 N1 C1 S2 . . . . 0.6(5) no
    C2 N1 C7 C6 . . . . 92.4(4) no
    C7 N1 C2 C3 . . . . -36.9(5) no
    C8 N2 C9 C10 . . . . 80.9(5) no
    C9 N2 C8 S3 . . . . 2.7(5) no
    C9 N2 C8 S4 . . . . -175.1(3) no
    C8 N2 C14 C13 . . . . -100.8(4) no
    C14 N2 C8 S3 . . . . 179.1(3) no
    C14 N2 C8 S4 . . . . 1.3(5) no
    C9 N2 C14 C13 . . . . 75.8(4) no
    C14 N2 C9 C10 . . . . -95.8(4) no
    C15 N3 C16 C17 . . . . 88.8(4) no
    C16 N3 C15 S5 . . . . -0.1(6) no
    C16 N3 C15 S6 . . . . -179.3(3) no
    C15 N3 C21 C20 . . . . -78.5(5) no
    C21 N3 C15 S5 . . . . 170.2(3) no
    C21 N3 C15 S6 . . . . -9.0(6) no
    C16 N3 C21 C20 . . . . 92.5(4) no
    C21 N3 C16 C17 . . . . -82.2(5) no
    C22 N4 C23 C24 . . . . 143.7(4) no
    C23 N4 C22 S7 . . . . -0.7(6) no
    C23 N4 C22 S8 . . . . -179.7(4) no
    C22 N4 C28 C27 . . . . -86.1(5) no
    C28 N4 C22 S7 . . . . 177.5(4) no
    C28 N4 C22 S8 . . . . -1.5(6) no
    C23 N4 C28 C27 . . . . 92.2(5) no
    C28 N4 C23 C24 . . . . -34.6(6) no
    C29 N5 C30 C31 . . . . 96.8(4) no
    C30 N5 C29 S9 . . . . 3.5(6) no
    C30 N5 C29 S10 . . . . -176.1(4) no
    C29 N5 C35 C34 . . . . -84.5(5) no
    C35 N5 C29 S9 . . . . 179.2(4) no
    C35 N5 C29 S10 . . . . -0.4(6) no
    C30 N5 C35 C34 . . . . 91.5(4) no
    C35 N5 C30 C31 . . . . -79.3(4) no
    N1 C2 C3 C4 . . . . -44.5(5) no
    C2 C3 C4 C5 . . . . 88.1(5) no
    C3 C4 C5 C6 . . . . -67.0(4) no
    C4 C5 C6 C7 . . . . 52.6(5) no
    C5 C6 C7 N1 . . . . -75.0(5) no
    N2 C9 C10 C11 . . . . 40.9(5) no
    C9 C10 C11 C12 . . . . 36.9(5) no
    C10 C11 C12 C13 . . . . -85.7(4) no
    C11 C12 C13 C14 . . . . 68.9(5) no
    C12 C13 C14 N2 . . . . -50.2(5) no
    N3 C16 C17 C18 . . . . 54.9(5) no
    C16 C17 C18 C19 . . . . -67.9(5) no
    C17 C18 C19 C20 . . . . 87.2(5) no
    C18 C19 C20 C21 . . . . -45.3(5) no
    C19 C20 C21 N3 . . . . -31.7(5) no
    N4 C23 C24 C25 . . . . -45.9(5) no
    C23 C24 C25 C26 . . . . 87.6(5) no
    C24 C25 C26 C27 . . . . -66.5(6) no
    C25 C26 C27 C28 . . . . 52.9(6) no
    C26 C27 C28 N4 . . . . -78.4(5) no
    N5 C30 C31 C32 . . . . 56.5(5) no
    C30 C31 C32 C33 . . . . -69.0(5) no
    C31 C32 C33 C34 . . . . 82.9(5) no
    C32 C33 C34 C35 . . . . -40.4(5) no
    C33 C34 C35 N5 . . . . -35.4(5) no
_iucr_refine_instructions_details
;
TITL 100709_CuBr2HmMITC_01
CELL  0.71075 12.57276 19.59970 22.97078 90.000 107.041 90.000
ZERR  4 0.00052 0.00064 0.00075 0.000 0.001 0.000
LATT 1
SYMM    -X, .50+Y, .50-Z
SFAC C H S N CU BR
UNIT 140 240 40 20 36 20
SHEL 99999.000000 0.000000
L.S. 20
FMAP 2
PLAN -48
WPDB -2
HTAB
BOND $H
CONF
LIST 4
TEMP 23.0
ACTA
SIZE 0.900 0.600 0.100
WGHT    0.071800
FVAR       0.15516
BR1   6    0.834802    0.752744    0.342115    11.00000    0.01744    0.00951 =
         0.01128    0.00048    0.00471    0.00006
BR2   6    1.050033    0.738431    0.510018    11.00000    0.02929    0.01343 =
         0.01172   -0.00034    0.00343   -0.00048
BR3   6    0.715010    0.700236    0.480276    11.00000    0.02817    0.01875 =
         0.01104    0.00271    0.00865    0.00405
BR4   6    0.970882    0.738868    0.205891    11.00000    0.03503    0.01384 =
         0.01449   -0.00015    0.01144   -0.00169
BR5   6    0.647004    0.699607    0.176201    11.00000    0.02824    0.01593 =
         0.00980    0.00000    0.00411    0.00432
CU1   5    0.788730    0.901252    0.339596    11.00000    0.01967    0.01138 =
         0.00726    0.00032    0.00432   -0.00001
CU2   5    1.018952    0.819874    0.430233    11.00000    0.02646    0.01572 =
         0.01806    0.00263    0.00974    0.00449
CU3   5    0.664940    0.770136    0.389733    11.00000    0.02304    0.01232 =
         0.01283   -0.00052    0.00357   -0.00221
CU4   5    0.626237    0.776690    0.251646    11.00000    0.03172    0.01155 =
         0.01836   -0.00133    0.01339   -0.00374
CU5   5    0.976773    0.816479    0.286174    11.00000    0.02306    0.01478 =
         0.01497    0.00061    0.00323    0.00341
CU6   5    1.013630    0.668506    0.419461    11.00000    0.02840    0.01509 =
         0.01522   -0.00265    0.00706   -0.00628
CU7   5    0.748067    0.638819    0.396895    11.00000    0.02464    0.02013 =
         0.01436   -0.00232    0.00452    0.00398
CU8   5    0.729599    0.634933    0.266700    11.00000    0.02748    0.02250 =
         0.01538    0.00495    0.00613    0.00816
CU9   5    0.983147    0.669596    0.295963    11.00000    0.02632    0.01428 =
         0.01418    0.00093    0.00461   -0.00483
S1    3    0.922638    0.918143    0.431669    11.00000    0.01835    0.01115 =
         0.00873   -0.00044    0.00540   -0.00137
S2    3    0.688937    0.886250    0.409129    11.00000    0.02174    0.01186 =
         0.00911   -0.00253    0.00529   -0.00242
S3    3    0.650218    0.890958    0.248093    11.00000    0.01792    0.01059 =
         0.01066    0.00033    0.00485    0.00019
S4    3    0.883840    0.919621    0.267760    11.00000    0.01682    0.01186 =
         0.00822    0.00061    0.00270   -0.00019
S5    3    1.126958    0.829245    0.367305    11.00000    0.01843    0.00921 =
         0.01482    0.00100    0.00394    0.00131
S6    3    1.148122    0.672413    0.371087    11.00000    0.01952    0.00832 =
         0.01871   -0.00001    0.00462   -0.00027
S7    3    0.513306    0.750094    0.308964    11.00000    0.01913    0.01070 =
         0.01179   -0.00162    0.00526   -0.00223
S8    3    0.605317    0.603689    0.318340    11.00000    0.02218    0.01115 =
         0.01642   -0.00020    0.00328    0.00027
S9    3    0.907266    0.575834    0.418970    11.00000    0.02179    0.01000 =
         0.00983    0.00070    0.00401   -0.00036
S10   3    0.884927    0.570661    0.281357    11.00000    0.02143    0.00941 =
         0.00878    0.00064    0.00450   -0.00076
N1    4    0.833646    0.888166    0.522770    11.00000    0.01913    0.01319 =
         0.00966   -0.00306    0.00474   -0.00246
N2    4    0.740995    0.893712    0.155474    11.00000    0.02024    0.01201 =
         0.00736    0.00039    0.00274   -0.00171
N3    4    1.315314    0.760124    0.399050    11.00000    0.01894    0.00947 =
         0.01116    0.00072    0.00354    0.00082
N4    4    0.398803    0.640038    0.259590    11.00000    0.02072    0.01263 =
         0.01691    0.00176    0.00393   -0.00098
N5    4    0.881071    0.463344    0.350977    11.00000    0.02262    0.00964 =
         0.01123    0.00146    0.00763   -0.00145
C1    1    0.817785    0.895048    0.464381    11.00000    0.01844    0.00648 =
         0.01249    0.00001    0.00448   -0.00242
C2    1    0.944756    0.897712    0.567473    11.00000    0.02235    0.01782 =
         0.01369   -0.00348    0.00220    0.00006
AFIX  23
H2A   2    0.990615    0.924913    0.548972    11.00000   -1.20000
H2B   2    0.980144    0.853541    0.577597    11.00000   -1.20000
AFIX   0
C3    1    0.938942    0.932740    0.626049    11.00000    0.02586    0.01571 =
         0.00987    0.00321   -0.00003    0.00331
AFIX  23
H3A   2    1.013309    0.947305    0.648665    11.00000   -1.20000
H3B   2    0.915026    0.899398    0.650800    11.00000   -1.20000
AFIX   0
C4    1    0.861215    0.994547    0.617142    11.00000    0.02676    0.01206 =
         0.01721   -0.00216    0.00334   -0.00093
AFIX  23
H4A   2    0.861731    1.017930    0.580009    11.00000   -1.20000
H4B   2    0.889751    1.025943    0.650746    11.00000   -1.20000
AFIX   0
C5    1    0.740398    0.976075    0.613385    11.00000    0.03344    0.01334 =
         0.01258   -0.00071    0.00862    0.00283
AFIX  23
H5A   2    0.740791    0.950010    0.649343    11.00000   -1.20000
H5B   2    0.699680    1.017937    0.614155    11.00000   -1.20000
AFIX   0
C6    1    0.677979    0.935017    0.556941    11.00000    0.02378    0.02146 =
         0.01422   -0.00274    0.00759   -0.00193
AFIX  23
H6A   2    0.605977    0.921914    0.560832    11.00000   -1.20000
H6B   2    0.665094    0.964112    0.521386    11.00000   -1.20000
AFIX   0
C7    1    0.738951    0.870993    0.546696    11.00000    0.02392    0.01906 =
         0.01060   -0.00489    0.00805   -0.01042
AFIX  23
H7A   2    0.766619    0.846489    0.584844    11.00000   -1.20000
H7B   2    0.687420    0.841377    0.517999    11.00000   -1.20000
AFIX   0
C8    1    0.757355    0.899727    0.214647    11.00000    0.01854    0.00541 =
         0.01324    0.00306    0.00637    0.00205
C9    1    0.629839    0.882123    0.113731    11.00000    0.02159    0.01180 =
         0.01157   -0.00208    0.00308   -0.00325
AFIX  23
H9A   2    0.590478    0.850043    0.132109    11.00000   -1.20000
H9B   2    0.636732    0.861789    0.076507    11.00000   -1.20000
AFIX   0
C10   1    0.561267    0.948337    0.097934    11.00000    0.02357    0.01544 =
         0.01262   -0.00170    0.00176    0.00324
AFIX  23
H10A  2    0.499713    0.940647    0.061555    11.00000   -1.20000
H10B  2    0.530230    0.958946    0.130869    11.00000   -1.20000
AFIX   0
C11   1    0.627852    1.009463    0.087335    11.00000    0.03548    0.01520 =
         0.01895    0.00219    0.00640    0.00398
AFIX  23
H11A  2    0.664470    1.030066    0.126479    11.00000   -1.20000
H11B  2    0.576251    1.042879    0.063532    11.00000   -1.20000
AFIX   0
C12   1    0.715914    0.994774    0.055053    11.00000    0.03216    0.01818 =
         0.01996    0.01107    0.00735    0.00068
AFIX  23
H12A  2    0.726933    1.035602    0.033660    11.00000   -1.20000
H12B  2    0.688232    0.959369    0.024908    11.00000   -1.20000
AFIX   0
C13   1    0.828779    0.972084    0.097963    11.00000    0.02936    0.02194 =
         0.01799    0.00288    0.01046   -0.00562
AFIX  23
H13A  2    0.882813    0.972466    0.075269    11.00000   -1.20000
H13B  2    0.852498    1.005606    0.130246    11.00000   -1.20000
AFIX   0
C14   1    0.831449    0.902090    0.126982    11.00000    0.01886    0.01919 =
         0.01114    0.00125    0.00627   -0.00049
AFIX  23
H14A  2    0.824528    0.867223    0.096124    11.00000   -1.20000
H14B  2    0.902542    0.895833    0.157636    11.00000   -1.20000
AFIX   0
C15   1    1.205096    0.754097    0.380242    11.00000    0.02027    0.01269 =
         0.00731   -0.00122    0.00586    0.00009
C16   1    1.371899    0.827832    0.408943    11.00000    0.01704    0.01180 =
         0.01637    0.00184    0.00361   -0.00278
AFIX  23
H16A  2    1.327505    0.860433    0.380150    11.00000   -1.20000
H16B  2    1.443514    0.823923    0.401259    11.00000   -1.20000
AFIX   0
C17   1    1.388984    0.854014    0.472924    11.00000    0.01929    0.01706 =
         0.02169   -0.00284    0.00387   -0.00527
AFIX  23
H17A  2    1.316870    0.863793    0.478368    11.00000   -1.20000
H17B  2    1.430072    0.896554    0.477680    11.00000   -1.20000
AFIX   0
C18   1    1.451905    0.804138    0.523395    11.00000    0.02459    0.02490 =
         0.01047   -0.00323    0.00354   -0.00271
AFIX  23
H18A  2    1.521273    0.791138    0.516019    11.00000   -1.20000
H18B  2    1.470019    0.827450    0.562323    11.00000   -1.20000
AFIX   0
C19   1    1.385229    0.739192    0.527024    11.00000    0.02761    0.02188 =
         0.01300    0.00767    0.00487   -0.00206
AFIX  23
H19A  2    1.408077    0.723041    0.568772    11.00000   -1.20000
H19B  2    1.307118    0.751256    0.517021    11.00000   -1.20000
AFIX   0
C20   1    1.397359    0.680775    0.485790    11.00000    0.02284    0.01846 =
         0.02040    0.00699    0.00768    0.00135
AFIX  23
H20A  2    1.339976    0.647247    0.484528    11.00000   -1.20000
H20B  2    1.468743    0.658928    0.503584    11.00000   -1.20000
AFIX   0
C21   1    1.389379    0.701833    0.420538    11.00000    0.01883    0.01289 =
         0.01373    0.00300    0.00263    0.00315
AFIX  23
H21A  2    1.463148    0.713306    0.418331    11.00000   -1.20000
H21B  2    1.362677    0.663352    0.393676    11.00000   -1.20000
AFIX   0
C22   1    0.496906    0.662275    0.292981    11.00000    0.02525    0.01214 =
         0.00852    0.00022    0.00667   -0.00138
C23   1    0.301616    0.685690    0.235582    11.00000    0.01833    0.01977 =
         0.02333   -0.00307    0.00062    0.00185
AFIX  23
H23A  2    0.328361    0.731919    0.234269    11.00000   -1.20000
H23B  2    0.257138    0.685228    0.263679    11.00000   -1.20000
AFIX   0
C24   1    0.226887    0.666606    0.172014    11.00000    0.02225    0.02204 =
         0.02964   -0.00074    0.00373    0.00261
AFIX  23
H24A  2    0.182521    0.627251    0.175694    11.00000   -1.20000
H24B  2    0.176152    0.704107    0.156498    11.00000   -1.20000
AFIX   0
C25   1    0.288384    0.650428    0.126170    11.00000    0.04108    0.02079 =
         0.02006    0.00775    0.01008    0.00556
AFIX  23
H25A  2    0.354082    0.679054    0.134565    11.00000   -1.20000
H25B  2    0.241045    0.662068    0.085853    11.00000   -1.20000
AFIX   0
C26   1    0.324451    0.575070    0.125920    11.00000    0.04098    0.02435 =
         0.01780   -0.00185    0.00829   -0.00211
AFIX  23
H26A  2    0.259328    0.546309    0.119898    11.00000   -1.20000
H26B  2    0.353293    0.568000    0.091573    11.00000   -1.20000
AFIX   0
C27   1    0.411878    0.552407    0.183538    11.00000    0.03158    0.01278 =
         0.02115   -0.00192    0.00900   -0.00583
AFIX  23
H27A  2    0.481424    0.575267    0.185850    11.00000   -1.20000
H27B  2    0.423916    0.503735    0.181137    11.00000   -1.20000
AFIX   0
C28   1    0.380104    0.567543    0.242245    11.00000    0.02938    0.01423 =
         0.01497   -0.00050    0.00451   -0.00820
AFIX  23
H28A  2    0.302388    0.556323    0.235905    11.00000   -1.20000
H28B  2    0.424326    0.539167    0.275057    11.00000   -1.20000
AFIX   0
C29   1    0.890643    0.530885    0.350758    11.00000    0.01553    0.00991 =
         0.01081    0.00380    0.00165    0.00289
C30   1    0.877514    0.424182    0.406061    11.00000    0.03321    0.01133 =
         0.01769    0.00491    0.00708   -0.00033
AFIX  23
H30A  2    0.913761    0.450410    0.442248    11.00000   -1.20000
H30B  2    0.918111    0.381769    0.407858    11.00000   -1.20000
AFIX   0
C31   1    0.758648    0.408544    0.405231    11.00000    0.04105    0.01857 =
         0.02178    0.00472    0.01893    0.00336
AFIX  23
H31A  2    0.721727    0.451315    0.408141    11.00000   -1.20000
H31B  2    0.760975    0.382074    0.441263    11.00000   -1.20000
AFIX   0
C32   1    0.687150    0.369462    0.348971    11.00000    0.03249    0.01165 =
         0.03581    0.00301    0.01721   -0.00492
AFIX  23
H32A  2    0.726925    0.328773    0.343327    11.00000   -1.20000
H32B  2    0.618660    0.355027    0.356610    11.00000   -1.20000
AFIX   0
C33   1    0.658315    0.411617    0.290161    11.00000    0.02416    0.02341 =
         0.03107   -0.00609    0.01136   -0.00385
AFIX  23
H33A  2    0.590463    0.393341    0.262567    11.00000   -1.20000
H33B  2    0.642675    0.457982    0.299945    11.00000   -1.20000
AFIX   0
C34   1    0.746465    0.414235    0.256597    11.00000    0.02844    0.02216 =
         0.02102   -0.00343    0.00904   -0.00443
AFIX  23
H34A  2    0.740420    0.373017    0.232468    11.00000   -1.20000
H34B  2    0.729830    0.452484    0.228585    11.00000   -1.20000
AFIX   0
C35   1    0.865344    0.420964    0.296073    11.00000    0.02553    0.01026 =
         0.01970   -0.00245    0.01238    0.00076
AFIX  23
H35A  2    0.894271    0.375694    0.308584    11.00000   -1.20000
H35B  2    0.909167    0.440278    0.271707    11.00000   -1.20000
HKLF 4
REM  100709_CuBr2HmMITC_01
REM R1 =  0.0499 for  10468 Fo > 4sig(Fo)  and  0.0595 for all  12284 data
REM    577 parameters refined using      0 restraints
END
WGHT      0.0718      0.0000
REM Highest difference peak  2.355,  deepest hole -1.541,  1-sigma level  0.228
Q1    1   0.9043  0.7501  0.3581  11.00000  0.05    2.35
Q2    1   1.1279  0.7417  0.5289  11.00000  0.05    2.25
Q3    1   0.8961  0.7405  0.1911  11.00000  0.05    2.10
Q4    1   0.7595  0.7526  0.3237  11.00000  0.05    2.05
Q5    1   0.5704  0.7020  0.1585  11.00000  0.05    2.03
Q6    1   0.7880  0.6996  0.4989  11.00000  0.05    1.99
Q7    1   0.6354  0.7002  0.4618  11.00000  0.05    1.97
Q8    1   0.8622  0.9034  0.3568  11.00000  0.05    1.96
Q9    1   0.5898  0.7725  0.3693  11.00000  0.05    1.94
Q10   1   1.0492  0.7434  0.2273  11.00000  0.05    1.92
Q11   1   0.7188  0.7005  0.1963  11.00000  0.05    1.88
Q12   1   0.8195  0.6382  0.4186  11.00000  0.05    1.84
Q13   1   1.0513  0.8103  0.3047  11.00000  0.05    1.77
Q14   1   0.9413  0.8196  0.4142  11.00000  0.05    1.74
Q15   1   0.7138  0.9033  0.3222  11.00000  0.05    1.70
Q16   1   0.9372  0.6708  0.4019  11.00000  0.05    1.69
Q17   1   1.0594  0.6681  0.3123  11.00000  0.05    1.67
Q18   1   1.0918  0.6683  0.4365  11.00000  0.05    1.66
Q19   1   0.9016  0.8169  0.2689  11.00000  0.05    1.64
Q20   1   0.9774  0.7388  0.4955  11.00000  0.05    1.59
Q21   1   0.6738  0.6360  0.3783  11.00000  0.05    1.58
Q22   1   0.9098  0.6707  0.2770  11.00000  0.05    1.51
Q23   1   1.0923  0.8214  0.4468  11.00000  0.05    1.49
Q24   1   0.7026  0.7743  0.2716  11.00000  0.05    1.48
Q25   1   0.5504  0.7757  0.2284  11.00000  0.05    1.45
Q26   1   0.6184  0.8942  0.3950  11.00000  0.05    1.45
Q27   1   0.8048  0.6271  0.2892  11.00000  0.05    1.42
Q28   1   0.5842  0.7459  0.3323  11.00000  0.05    1.42
Q29   1   0.7401  0.7710  0.4082  11.00000  0.05    1.42
Q30   1   0.8184  0.9183  0.2439  11.00000  0.05    1.39
Q31   1   0.6526  0.6379  0.2445  11.00000  0.05    1.21
Q32   1   0.8371  0.7036  0.3438  11.00000  0.05    1.15
Q33   1   1.0562  0.8402  0.3382  11.00000  0.05    1.13
Q34   1   0.9786  0.5715  0.4330  11.00000  0.05    1.04
Q35   1   0.9872  0.9179  0.4518  11.00000  0.05    1.04
Q36   1   0.5247  0.6132  0.2902  11.00000  0.05    1.02
Q37   1   0.8536  0.9427  0.3805  11.00000  0.05    1.01
Q38   1   0.8340  0.5795  0.3931  11.00000  0.05    0.99
Q39   1   0.7602  0.8927  0.4350  11.00000  0.05    0.99
Q40   1   0.8452  0.9215  0.4139  11.00000  0.05    0.99
Q41   1   0.9071  0.7896  0.3145  11.00000  0.05    0.96
Q42   1   0.7575  0.7276  0.3605  11.00000  0.05    0.96
Q43   1   0.5763  0.8875  0.2311  11.00000  0.05    0.96
Q44   1   1.0786  0.6774  0.3489  11.00000  0.05    0.95
Q45   1   0.8019  0.6008  0.2514  11.00000  0.05    0.93
Q46   1   0.8696  0.8747  0.3222  11.00000  0.05    0.91
Q47   1   0.9540  0.5713  0.2986  11.00000  0.05    0.89
Q48   1   0.9058  0.7353  0.4806  11.00000  0.05    0.87
;
