# Supplementary material for: Tris­(μ4-azepane-1-carbodi­thio­ato)bis­(μ3-azepane-1-carbodi­thio­ato)-μ9-bromido-tetra-μ2-bromido-octa­copper(I)­copper(II)
Source: Acta Crystallogr Sect E Struct Rep Online. 2013 Apr 20;69(Pt 5):m275–6. doi: 10.1107/S1600536813009938 (PMC3647813; doi:10.1107/S1600536813009938)
Supplement: Supplementary file 2 [file e-69-0m275-Isup2.hkl]

# 
# h,k,l, Fc-squared, Fo-squared, sigma(Fo-squared) and status flag 
# 
data_I
_shelx_title ' 100709_CuBr2HmMITC_01' 
_shelx_refln_list_code          4 
_shelx_F_calc_maximum     1119.29 
_exptl_crystal_F_000      3604.00 
_reflns_d_resolution_high  0.7711 
 
loop_ 
 _symmetry_equiv_pos_as_xyz 
 'x, y, z' 
 '-x, y+1/2, -z+1/2' 
 '-x, -y, -z' 
 'x, -y-1/2, z-1/2' 
 
_cell_length_a    12.5728 
_cell_length_b    19.5997 
_cell_length_c    22.9708 
_cell_angle_alpha  90.000 
_cell_angle_beta  107.041 
_cell_angle_gamma  90.000 
 
_shelx_F_squared_multiplier     1.000 
 
loop_ 
 _refln_index_h 
 _refln_index_k 
 _refln_index_l 
 _refln_F_squared_calc 
 _refln_F_squared_meas 
 _refln_F_squared_sigma 
 _refln_observed_status 
   2   0   0    10575.50     5440.66    165.19 o 
   3   0   0   578289.69   362905.59  38924.57 o 
   4   0   0     8233.68     4723.80    453.36 o 
   5   0   0    21012.64    15583.56    710.05 o 
   6   0   0    84767.27    71531.32   3978.65 o 
   7   0   0    15945.94    14153.81    789.17 o 
   8   0   0   100104.98    99762.94   6344.28 o 
   9   0   0     2086.04     2647.61    497.80 o 
  10   0   0     2259.59     2125.33    296.66 o 
  11   0   0     3848.79     4902.61    645.50 o 
  12   0   0      103.90     1753.41   1426.74 o 
  13   0   0     5448.69     7307.88    860.20 o 
  14   0   0      673.25      557.96    556.23 o 
  15   0   0      638.53     1539.54    493.39 o 
   2   1   0    26196.39    19916.25    574.43 o 
   3   1   0    30078.31    19044.79   1308.79 o 
   4   1   0    33657.75    22864.32   2112.50 o 
   5   1   0     6753.25     5066.64    193.58 o 
   6   1   0     5268.30     4388.28    231.85 o 
   7   1   0     4144.67     3560.36    212.47 o 
   8   1   0      201.46      414.12    120.19 o 
   9   1   0    20022.19    20916.46    852.82 o 
  10   1   0    14249.97    15253.03   1001.83 o 
  11   1   0      780.29      927.52    207.34 o 
  12   1   0    32946.30    41018.69   2381.02 o 
  13   1   0    10219.05    14222.00   1382.75 o 
  14   1   0      703.43     1285.76    309.58 o 
  15   1   0     7964.05    12628.98   1641.78 o 
   2   2   0    83184.38    89444.53   2998.21 o 
   3   2   0   327848.81   303507.91  21060.19 o 
   4   2   0    61918.36    47201.56   1675.39 o 
   5   2   0    73609.86    53544.98   4887.69 o 
   6   2   0   203404.34   156456.16   8414.62 o 
   7   2   0     3324.57     3051.31    194.56 o 
   8   2   0     4668.39     4420.46    315.49 o 
   9   2   0    22675.70    23802.63   2035.04 o 
  10   2   0    16346.46    17631.63    805.96 o 
  11   2   0      138.04      318.49    187.20 o 
  12   2   0       25.54      -83.68    155.66 o 
  13   2   0      552.17     1107.13    243.71 o 
  14   2   0       14.15      271.39    217.44 o 
  15   2   0     3525.76     5331.38   1025.82 o 
   1   3   0    28054.66    31524.19    870.38 o 
   2   3   0   126515.10   135456.25   5776.62 o 
   3   3   0       25.14      271.98     41.50 o 
   4   3   0      725.00     1019.10     71.44 o 
   5   3   0    98951.39    77524.66   4489.49 o 
   6   3   0      210.23      191.27     61.01 o 
   7   3   0    44311.38    31432.57   2539.95 o 
   8   3   0    12817.26    11361.39    754.90 o 
   9   3   0    31116.64    29395.32   1561.49 o 
  10   3   0      662.66      748.39    263.19 o 
  11   3   0      722.55      868.15    174.74 o 
  12   3   0     2584.34     3063.44    392.28 o 
  13   3   0     4734.24     6325.40    640.27 o 
  14   3   0     3757.55     4699.38   1365.42 o 
  15   3   0     7518.29    11167.16    994.06 o 
   0   4   0    22861.05    24459.71    461.55 o 
   1   4   0      373.84      808.45     61.52 o 
   2   4   0   106814.23   119924.66   4102.77 o 
   3   4   0      445.87      392.43     58.72 o 
   4   4   0    52269.49    48580.02   1750.54 o 
   5   4   0      252.37      406.99     63.62 o 
   6   4   0    76350.74    61682.57   3207.38 o 
   7   4   0    10354.60     8093.43   1022.11 o 
   8   4   0    29669.39    22397.59   2451.82 o 
   9   4   0    19145.57    15417.06   1239.02 o 
  10   4   0    13280.11    14221.74   1190.35 o 
  11   4   0     2438.19     2522.23    414.37 o 
  12   4   0     1153.11     1366.64    231.09 o 
  13   4   0      809.37     1051.92    313.82 o 
  14   4   0      284.39      598.88    296.77 o 
  15   4   0     7049.34     9621.83   1590.59 o 
   1   5   0    15188.16    17958.65    353.32 o 
   2   5   0    23365.38    25572.76    795.54 o 
   3   5   0   112987.77   120514.82   4933.08 o 
   4   5   0     8737.63     8851.25    377.09 o 
   5   5   0   101422.26    98249.38   4453.29 o 
   6   5   0      545.38      570.29    115.68 o 
   7   5   0    18690.60    13788.77   1420.78 o 
   8   5   0     1561.32     1157.75    196.52 o 
   9   5   0      400.70      321.10     89.74 o 
  10   5   0     1003.35      820.23    165.30 o 
  11   5   0     3470.14     3611.43    315.00 o 
  12   5   0       12.35       35.66    163.73 o 
  13   5   0     4861.30     5954.44   1290.09 o 
  14   5   0     6160.22     9293.40    879.91 o 
  15   5   0     3392.67     5244.60    898.02 o 
   0   6   0    86988.39   109146.94   4786.11 o 
   1   6   0     2833.22     2881.57     73.59 o 
   2   6   0    22096.71    20717.09    689.80 o 
   3   6   0    67143.08    69309.45   2072.04 o 
   4   6   0   145136.83   151030.64   7061.63 o 
   5   6   0    27244.82    27341.41   1164.25 o 
   6   6   0     5592.87     5432.58    254.06 o 
   7   6   0   151049.67   131877.88   7948.13 o 
   8   6   0    74487.39    62554.89   7914.56 o 
   9   6   0     7454.65    13068.19   4938.34 o 
  10   6   0     2608.23     2761.21    425.36 o 
  11   6   0     8645.55    10334.05    811.51 o 
  12   6   0       42.45      213.32    214.54 o 
  13   6   0      986.76     1159.25    250.94 o 
  14   6   0     5240.40     9226.13   1567.01 o 
  15   6   0      889.99     1059.63    466.39 o 
   1   7   0   192083.20   222724.06  10234.61 o 
   2   7   0     7782.62     7823.87    207.83 o 
   3   7   0     3923.27     4289.39    132.60 o 
   4   7   0    36572.58    36652.53    969.52 o 
   5   7   0    29438.96    30630.96   1213.77 o 
   6   7   0      808.94     1025.05    131.28 o 
   7   7   0      768.82      631.66     95.08 o 
   8   7   0      505.22      630.77    113.36 o 
   9   7   0     3568.91     3712.29    461.44 o 
  10   7   0       13.33       27.32    148.58 o 
  11   7   0      371.82      488.24    340.27 o 
  12   7   0     1812.40     2459.03    417.94 o 
  13   7   0     7480.98    10495.81   1244.16 o 
  14   7   0     1442.78     1886.61    369.45 o 
   0   8   0      648.63      812.75     59.27 o 
   1   8   0    46825.87    49908.48   1233.32 o 
   2   8   0   125313.35   137847.89   5122.52 o 
   3   8   0    26845.22    27173.38    829.80 o 
   4   8   0     3448.82     4101.19    160.52 o 
   5   8   0       82.80       90.89     52.75 o 
   6   8   0     1730.04     1655.61    137.00 o 
   7   8   0    21243.86    21268.89    793.33 o 
   8   8   0    23831.09    23507.32   1397.70 o 
   9   8   0    64166.10    57865.97   8845.30 o 
  10   8   0    24288.71    19278.68   2889.34 o 
  11   8   0     6380.76     5430.26    845.87 o 
  12   8   0     4811.64     5072.35    599.85 o 
  13   8   0      102.46      316.16    455.19 o 
  14   8   0     7298.72    12516.41   1968.16 o 
   1   9   0       18.57       26.21     37.04 o 
   2   9   0      203.89      342.93     46.87 o 
   3   9   0    53380.14    54799.69   1791.45 o 
   4   9   0    41502.38    41656.88   1225.33 o 
   5   9   0      159.66      158.24     57.45 o 
   6   9   0    13069.70    12921.18    516.82 o 
   7   9   0     1599.26     1606.62    156.08 o 
   8   9   0    22798.71    21018.15    964.31 o 
   9   9   0    27440.33    23461.70   2118.35 o 
  10   9   0     1208.78     1221.41    185.18 o 
  11   9   0    14879.25    14174.98   1565.86 o 
  12   9   0      142.86      159.91    214.21 o 
  13   9   0    22076.92    27797.19   2840.57 o 
  14   9   0      973.06     1194.80    231.56 o 
   0  10   0      817.80     1093.12    117.07 o 
   1  10   0    34432.21    36494.58    828.10 o 
   2  10   0    43992.84    48452.41   1179.31 o 
   3  10   0    14051.94    14978.28    425.82 o 
   4  10   0    19185.02    18576.27    595.37 o 
   5  10   0      136.13      196.42     88.99 o 
   6  10   0      904.83      997.17    104.08 o 
   7  10   0    11210.09    11922.11    753.68 o 
   8  10   0      135.18      181.91     74.45 o 
   9  10   0    10135.18     9783.98    527.19 o 
  10  10   0     6812.17     7450.65    681.46 o 
  11  10   0     5607.96     5069.76    558.70 o 
  12  10   0    10213.01    10060.58   1836.45 o 
  13  10   0       32.15      -93.43    115.35 o 
  14  10   0    10010.62    14206.79   2945.52 o 
   1  11   0    78359.24    86502.38   2731.62 o 
   2  11   0    78102.82    84643.05   2463.87 o 
   3  11   0    10947.10    11485.12    386.37 o 
   4  11   0    16321.91    16343.03    727.03 o 
   5  11   0     2301.81     2725.27    290.50 o 
   6  11   0     8662.87     9247.31    614.61 o 
   7  11   0      308.80      336.35     91.09 o 
   8  11   0      974.39      961.16    132.06 o 
   9  11   0      876.66     1008.02    147.55 o 
  10  11   0      251.26      253.16     91.90 o 
  11  11   0      936.17      956.05    149.93 o 
  12  11   0       11.61       27.76     80.23 o 
  13  11   0    21630.13    23574.57   2718.85 o 
  14  11   0     3152.78     2825.70    716.52 o 
   0  12   0   161407.88   190114.53  12821.22 o 
   1  12   0   299322.31   338764.38  21566.80 o 
   2  12   0   170634.70   187225.42   7917.15 o 
   3  12   0    11859.88    12022.67    347.88 o 
   4  12   0     5525.78     5715.74    250.45 o 
   5  12   0    26427.73    27643.09    982.54 o 
   6  12   0    43186.75    43393.02   1618.44 o 
   7  12   0     2987.19     3342.32    276.48 o 
   8  12   0     2556.54     2507.59    229.15 o 
   9  12   0     3967.35     3772.19    247.85 o 
  10  12   0     2397.96     2116.58    235.05 o 
  11  12   0     9527.57     8703.28   1160.78 o 
  12  12   0     1163.86     1700.89    254.12 o 
  13  12   0     2281.22     1696.57    305.38 o 
   1  13   0    12146.89    12940.95    376.49 o 
   2  13   0    18164.44    19359.93    511.17 o 
   3  13   0     4825.62     4558.27    158.01 o 
   4  13   0    42464.12    44748.25   1652.97 o 
   5  13   0     2201.24     2331.48    206.38 o 
   6  13   0    15080.80    16611.66    754.84 o 
   7  13   0    24916.11    25500.68   1267.53 o 
   8  13   0      108.58       96.79     98.40 o 
   9  13   0    12278.67    11935.96    679.61 o 
  10  13   0      308.78      324.98    145.83 o 
  11  13   0     2366.61     2180.30    242.42 o 
  12  13   0     2537.05     2296.93    280.99 o 
  13  13   0     8651.08     7186.65   1432.37 o 
   0  14   0    92316.27   102621.23   5522.04 o 
   1  14   0    83985.49    89780.52   3235.92 o 
   2  14   0    68156.14    72823.74   2264.17 o 
   3  14   0      677.49      807.92     76.78 o 
   4  14   0    30752.79    30989.57    991.89 o 
   5  14   0    90813.80    96013.72   4282.77 o 
   6  14   0   116586.79   130911.23   7160.00 o 
   7  14   0     8080.66     8786.73    434.89 o 
   8  14   0     2553.40     2585.09    394.49 o 
   9  14   0       59.22       98.05    106.39 o 
  10  14   0      354.12      402.49    146.86 o 
  11  14   0     6968.96     7278.97    696.14 o 
  12  14   0       91.58       13.85     99.41 o 
  13  14   0     1253.67     1693.21    887.19 o 
   1  15   0      891.53     1045.71    100.50 o 
   2  15   0     1615.20     1778.54    111.47 o 
   3  15   0     3325.00     3464.29    143.81 o 
   4  15   0     5451.84     5340.58    224.75 o 
   5  15   0     2688.29     2794.86    205.52 o 
   6  15   0      179.75      126.03     89.63 o 
   7  15   0    33326.18    38639.17   1910.72 o 
   8  15   0     9846.27    11159.74    711.44 o 
   9  15   0     1051.45      942.98    197.77 o 
  10  15   0      172.71      260.90    109.36 o 
  11  15   0       16.21       66.47    114.92 o 
  12  15   0        8.59       41.63    114.86 o 
   0  16   0    31685.44    35176.00   1836.89 o 
   1  16   0    13579.09    14314.76    454.77 o 
   2  16   0     8354.35     9077.83    372.03 o 
   3  16   0     2746.20     2696.09    136.34 o 
   4  16   0     7982.71     8354.44    333.41 o 
   5  16   0     3273.00     3553.23    232.44 o 
   6  16   0    11440.69    12664.39    791.22 o 
   7  16   0    19069.10    21280.54    913.84 o 
   8  16   0      792.25      799.74    179.27 o 
   9  16   0    10157.31    10874.72    742.14 o 
  10  16   0      970.01     1112.18    227.49 o 
  11  16   0      135.20      171.16    171.50 o 
  12  16   0      173.73      169.38    128.71 o 
   1  17   0     6518.75     6422.38    317.18 o 
   2  17   0    44936.45    47460.82   1348.24 o 
   3  17   0      234.38      189.47     72.03 o 
   4  17   0     4304.81     4568.40    214.24 o 
   5  17   0     4624.57     4779.96    271.13 o 
   6  17   0    37258.67    40267.51   1754.90 o 
   7  17   0      671.85      537.40    153.20 o 
   8  17   0     9046.80    10318.93    573.03 o 
   9  17   0     6402.05     7749.24    595.99 o 
  10  17   0     2684.53     2895.71    328.68 o 
  11  17   0      726.39      878.44    245.88 o 
   0  18   0    10007.21    10157.69    518.55 o 
   1  18   0     1286.38     1389.66    115.34 o 
   2  18   0    15135.15    15685.27    581.93 o 
   3  18   0    15909.55    16648.29    574.67 o 
   4  18   0     4156.22     4885.58    250.73 o 
   5  18   0    27157.96    28379.90   1169.43 o 
   6  18   0    15666.82    17494.82    730.84 o 
   7  18   0       28.49       20.50     83.16 o 
   8  18   0      845.64      652.73    180.06 o 
   9  18   0    12332.04    13494.91    894.55 o 
  10  18   0     1720.50     2095.94    287.28 o 
  11  18   0     2704.60     3421.68   1364.44 o 
   1  19   0    16881.40    17815.97    759.83 o 
   2  19   0    15047.58    15699.04    602.97 o 
   3  19   0     7093.64     7288.34    368.00 o 
   4  19   0     7282.13     7489.28    348.09 o 
   5  19   0      629.26      630.03    111.72 o 
   6  19   0      796.10      869.08    142.18 o 
   7  19   0      592.12      642.60    118.55 o 
   8  19   0     5408.79     6001.38    452.96 o 
   9  19   0     4777.67     5014.07    530.49 o 
  10  19   0     2208.98     1979.49    481.43 o 
   0  20   0     1247.70     1194.74    166.37 o 
   1  20   0    36178.35    38991.77   1603.44 o 
   2  20   0    31953.62    35308.63   1681.85 o 
   3  20   0    15936.79    16602.99    620.16 o 
   4  20   0     3358.06     3377.75    187.72 o 
   5  20   0     2301.57     2047.15    165.53 o 
   6  20   0      185.97      107.43     86.61 o 
   7  20   0     6245.45     7255.20    406.12 o 
   8  20   0    13379.45    14645.68    867.45 o 
   9  20   0    16869.89    18189.83   1082.12 o 
   1  21   0    11488.94    12309.54    611.64 o 
   2  21   0      223.64      362.47    111.36 o 
   3  21   0     1100.70     1251.47    111.22 o 
   4  21   0     4840.19     5242.51    297.09 o 
   5  21   0     8804.41     9184.11    469.36 o 
   6  21   0      778.06      727.88    143.61 o 
   7  21   0     9088.40    10587.79    569.51 o 
   8  21   0     2742.04     2589.28    311.06 o 
   0  22   0       47.03      -17.30     99.82 o 
   1  22   0     1240.77     1449.11    159.26 o 
   2  22   0      370.81      290.59     82.61 o 
   3  22   0    10255.36    10564.84    492.38 o 
   4  22   0     9093.66     8940.88    416.21 o 
   5  22   0     8578.43     8413.00    581.40 o 
   6  22   0     5869.65     6423.86    385.69 o 
   7  22   0      132.49       66.40     94.07 o 
   1  23   0      580.99      613.16    132.92 o 
   2  23   0     3794.63     4261.97    478.29 o 
   3  23   0     6098.21     6468.20    447.08 o 
   4  23   0      896.66      909.13    129.12 o 
   5  23   0     2082.67     1887.82    153.76 o 
   6  23   0     8972.37     8934.51    477.62 o 
   0  24   0      788.58      836.00    210.79 o 
   1  24   0     9386.34     9894.24    442.47 o 
   2  24   0     2536.03     2438.60    195.41 o 
   3  24   0    14016.77    14423.38    669.30 o 
   4  24   0       10.22       41.22     83.30 o 
   5  24   0     6134.97     5877.37    874.35 o 
   1  25   0     5143.72     5491.52    327.26 o 
   2  25   0     2167.08     1825.09    197.76 o 
 -15   1   1     2569.42     3621.16    641.68 o 
 -14   1   1     3308.49     5116.65    956.90 o 
 -13   1   1      629.70      965.96    213.86 o 
 -12   1   1     3482.20    10739.41   4425.95 o 
 -11   1   1     1277.82     2452.96   1076.77 o 
 -10   1   1      967.75     1164.70    204.11 o 
  -9   1   1     1253.88     1203.22    203.85 o 
  -8   1   1    34399.95    32074.95   1331.91 o 
  -7   1   1     1080.60     1057.47    116.90 o 
  -6   1   1    51772.05    39594.49   2849.50 o 
  -5   1   1     1294.66     1060.07     76.10 o 
  -4   1   1    23651.71    16930.39    756.88 o 
  -3   1   1      881.92      639.47     74.74 o 
  -2   1   1     9692.89     9484.14    269.11 o 
   2   1   1    12298.50     6006.96    481.81 o 
   3   1   1     1081.65     1498.02    189.09 o 
   4   1   1    13242.55     9009.29    387.88 o 
   5   1   1    10254.38     7163.55    511.38 o 
   6   1   1     1833.99     1813.56    127.38 o 
   7   1   1    46828.01    40843.53   1561.95 o 
   8   1   1     1802.14     2027.91    185.65 o 
   9   1   1    11782.96    12188.52    914.05 o 
  10   1   1      715.45      767.35    140.16 o 
  11   1   1     4005.27     4812.60    463.78 o 
  12   1   1      454.14      346.02    198.31 o 
  13   1   1     2240.90     3250.13    470.12 o 
  14   1   1      176.49      431.24    251.16 o 
  15   1   1       90.52        3.44    213.68 o 
 -15   2   1     1463.04     2375.19    481.49 o 
 -14   2   1      468.35      624.02    373.92 o 
 -13   2   1      388.88     3508.88   2225.74 o 
 -12   2   1       89.17       65.41    129.18 o 
 -11   2   1     1161.78     3851.28   1272.92 o 
 -10   2   1     1479.17     1479.61    310.08 o 
  -9   2   1    34289.68    35695.32   1825.15 o 
  -8   2   1      349.30      495.86    104.33 o 
  -7   2   1    91015.64    72173.84   6042.41 o 
  -6   2   1      634.82      452.13     76.76 o 
  -5   2   1    19484.10    13974.32    675.66 o 
  -4   2   1    23896.45    22329.08    926.12 o 
  -3   2   1    42864.26    40033.16   2720.98 o 
  -2   2   1    21965.53    21406.91   1652.19 o 
   1   2   1     4736.54     4699.37    159.53 o 
   2   2   1     1889.35     1610.09     80.15 o 
   3   2   1     1732.60     1523.69     91.61 o 
   4   2   1    15369.99    12185.78    725.67 o 
   5   2   1     7643.15     6102.46    523.25 o 
   6   2   1    45220.18    33678.10   3294.43 o 
   7   2   1      135.23      209.04     61.45 o 
   8   2   1    31610.88    28990.40   2170.83 o 
   9   2   1     5020.69     5205.50    343.12 o 
  10   2   1     2502.89     2712.82    413.33 o 
  11   2   1     9058.55    10338.06    696.00 o 
  12   2   1    16467.79    21835.98   2033.95 o 
  13   2   1      689.06     2469.93   1189.92 o 
  14   2   1       22.91      -11.51    184.36 o 
  15   2   1        2.93     -157.73    252.56 o 
 -15   3   1      458.42     1084.71    813.26 o 
 -14   3   1      534.05      948.27    235.73 o 
 -13   3   1     1276.64     1787.74    308.18 o 
 -12   3   1     9972.51    12772.16   1063.97 o 
 -11   3   1      478.77      476.81    227.41 o 
 -10   3   1     1340.90     1399.08    180.98 o 
  -9   3   1     2335.13     2326.56    205.00 o 
  -8   3   1     9206.75     8769.30    562.58 o 
  -7   3   1     3188.22     2578.68    346.70 o 
  -6   3   1    22393.81    17085.02    796.93 o 
  -5   3   1     8276.46     6076.13    445.22 o 
  -4   3   1    59066.70    50114.94   3890.82 o 
  -3   3   1     2941.10     2486.50    193.22 o 
  -2   3   1    28950.04    29231.13    611.02 o 
  -1   3   1     4062.42     4332.21    173.98 o 
   0   3   1       62.40      166.03     17.55 o 
   1   3   1      135.15      171.46     32.01 o 
   2   3   1      579.65      611.33     52.03 o 
   3   3   1    12497.43    11267.50    434.05 o 
   4   3   1    10387.87     9291.46    495.08 o 
   5   3   1    15144.55    11558.05    888.30 o 
   6   3   1     5886.76     3823.88    241.99 o 
   7   3   1    28385.68    21548.27   2419.21 o 
   8   3   1       48.58       54.67     70.00 o 
   9   3   1    29446.75    28026.06   1890.03 o 
  10   3   1     1768.00     2012.98    227.81 o 
  11   3   1     2201.84     2294.08    353.66 o 
  12   3   1     1878.89     2302.49    322.95 o 
  13   3   1      406.90      780.45    318.05 o 
  14   3   1     3156.24     4799.69    601.73 o 
  15   3   1      529.07      458.77    255.82 o 
 -15   4   1       20.82       22.75    173.44 o 
 -14   4   1     5517.40     7870.57   2289.84 o 
 -13   4   1     1573.64     2450.46    453.78 o 
 -12   4   1      835.02      837.22    208.98 o 
 -11   4   1     1471.32     1528.09    201.66 o 
 -10   4   1     1216.72     1174.73    200.77 o 
  -9   4   1     8231.09     7813.27    543.77 o 
  -8   4   1     1055.79      907.08    124.72 o 
  -7   4   1      278.76      301.46     65.44 o 
  -6   4   1    24482.09    22578.59    767.07 o 
  -5   4   1    24307.64    20581.56   1568.50 o 
  -4   4   1     9081.47     7687.98    382.73 o 
  -3   4   1    27552.18    25991.48    727.15 o 
  -2   4   1    67190.06    73013.84   2036.56 o 
  -1   4   1    11578.25    12034.65    391.12 o 
   0   4   1    57631.98    66373.76   1390.40 o 
   1   4   1    26633.51    29461.37    583.41 o 
   2   4   1    13454.71    13535.18    516.60 o 
   3   4   1    48791.76    49382.15   1523.35 o 
   4   4   1    38041.60    35711.28   1263.41 o 
   5   4   1    21447.13    17990.22    942.19 o 
   6   4   1     2365.71     2154.06    215.10 o 
   7   4   1     2042.31     1440.17    255.69 o 
   8   4   1     6954.62     5109.16    745.31 o 
   9   4   1      187.69      212.92    125.35 o 
  10   4   1     5676.57     5350.08    520.20 o 
  11   4   1    10435.95    12530.64    758.96 o 
  12   4   1      846.87      901.58    434.46 o 
  13   4   1     4794.25     5899.31   1256.65 o 
  14   4   1     5952.99    10801.53   1967.61 o 
  15   4   1      247.04      797.20    508.46 o 
 -15   5   1     2910.10     4242.63    956.69 o 
 -14   5   1      919.36     1791.50    479.16 o 
 -13   5   1      313.95      195.50    195.90 o 
 -12   5   1      253.59      502.75    296.52 o 
 -11   5   1       31.95      161.78    196.29 o 
 -10   5   1    29953.92    31601.76   1598.95 o 
  -9   5   1    15899.04    13856.38   1363.95 o 
  -8   5   1    82405.14    66336.48   5095.66 o 
  -7   5   1    19260.26    14468.01   1309.93 o 
  -6   5   1      361.05      357.95     66.48 o 
  -5   5   1     9849.16     9912.20    545.02 o 
  -4   5   1    11260.00    10649.26    339.41 o 
  -3   5   1     2264.83     2307.95     94.05 o 
  -2   5   1     1179.88     1365.52     54.78 o 
  -1   5   1    10589.98    11876.77    259.25 o 
   0   5   1     9657.59    10808.97    178.23 o 
   1   5   1      216.30      178.86     26.81 o 
   2   5   1    22087.78    22793.05    542.48 o 
   3   5   1     1017.25     1185.70     83.15 o 
   4   5   1     8609.22     8142.87    406.05 o 
   5   5   1       20.14        7.69     48.06 o 
   6   5   1    13486.71    10995.71    629.49 o 
   7   5   1      583.86      463.03     83.72 o 
   8   5   1      137.21       88.49     71.73 o 
   9   5   1    16931.47    12810.19   1992.45 o 
  10   5   1      428.75      431.60    136.45 o 
  11   5   1      280.31      327.32    239.04 o 
  12   5   1    13868.32    15689.64   1288.84 o 
  13   5   1    10181.15    14453.67   1114.56 o 
  14   5   1     6796.67    11044.21   2427.14 o 
  15   5   1     1151.43     1849.15    426.53 o 
 -15   6   1     4380.96     8349.64   2442.63 o 
 -14   6   1       23.00      239.19    343.20 o 
 -13   6   1      672.58      824.66    383.05 o 
 -12   6   1     1384.17     2012.17    321.18 o 
 -11   6   1    17385.38    16326.08   2467.71 o 
 -10   6   1       26.02       19.96     90.75 o 
  -9   6   1    61263.41    52186.80   7257.68 o 
  -8   6   1    20750.83    17261.43   2125.86 o 
  -7   6   1    31581.60    29148.71   2012.98 o 
  -6   6   1    67440.03    64352.55   3078.61 o 
  -5   6   1     4997.22     5061.00    210.15 o 
  -4   6   1     3384.16     3259.42    117.17 o 
  -3   6   1    13552.39    14388.92    340.93 o 
  -2   6   1    10820.65    11787.15    345.76 o 
  -1   6   1       25.33       46.76     25.54 o 
   0   6   1       50.74       26.54     20.68 o 
   1   6   1      323.25      367.66     35.32 o 
   2   6   1     4644.54     4058.68    116.12 o 
   3   6   1    12097.85    10765.09    372.61 o 
   4   6   1    12886.93    12435.49    363.01 o 
   5   6   1      836.64      771.81     91.08 o 
   6   6   1     2481.34     2545.25    193.22 o 
   7   6   1     3170.85     2770.70    345.47 o 
   8   6   1      868.57      672.95    111.06 o 
   9   6   1      101.31      118.66     77.94 o 
  10   6   1      184.73      264.17    172.20 o 
  11   6   1     6875.01     7293.08   1125.68 o 
  12   6   1        8.57      290.94    202.49 o 
  13   6   1     2983.43     4305.76    484.91 o 
  14   6   1     9121.07    15899.18   2433.07 o 
 -15   7   1       69.55      324.99    341.60 o 
 -14   7   1      103.28      684.21    323.88 o 
 -13   7   1      231.97      251.10    190.56 o 
 -12   7   1     9877.01     8860.23   2436.06 o 
 -11   7   1       29.79      201.44    160.42 o 
 -10   7   1    14437.60    13535.15   1381.09 o 
  -9   7   1    18498.16    14742.17   2116.57 o 
  -8   7   1     5123.25     4587.82    278.67 o 
  -7   7   1    30786.59    29147.12   1516.50 o 
  -6   7   1    10607.19    10325.64    459.46 o 
  -5   7   1    25080.06    23459.37    613.92 o 
  -4   7   1      213.10      153.51     42.40 o 
  -3   7   1      525.37      538.07     41.05 o 
  -2   7   1     6448.42     6594.94    265.03 o 
  -1   7   1    19730.44    21274.71    378.22 o 
   0   7   1    10545.73    11507.28    205.33 o 
   1   7   1    33966.21    36703.87    712.85 o 
   2   7   1     3837.08     3726.58    141.90 o 
   3   7   1    50129.57    50883.78   1469.39 o 
   4   7   1     3992.20     4109.39    253.47 o 
   5   7   1     1160.21     1248.66    110.27 o 
   6   7   1    13924.09    13303.87    466.96 o 
   7   7   1        6.18      -29.56     75.59 o 
   8   7   1       31.42      110.50     66.11 o 
   9   7   1     5621.47     4068.99    446.18 o 
  10   7   1      428.71     2172.07   1292.79 o 
  11   7   1      340.63      273.34    107.59 o 
  12   7   1     9533.85    11402.09   1128.62 o 
  13   7   1       35.01     -126.14    400.60 o 
  14   7   1        9.29       -6.91    210.87 o 
 -14   8   1     4277.72     6075.04   1709.08 o 
 -13   8   1      365.66      601.13    242.84 o 
 -12   8   1     3773.06     4516.98    543.22 o 
 -11   8   1     6468.74     5969.99    877.74 o 
 -10   8   1     4314.87     4322.65    681.56 o 
  -9   8   1      158.51      225.81    104.41 o 
  -8   8   1    28029.30    26305.11   1665.86 o 
  -7   8   1    13086.21    13398.61    780.31 o 
  -6   8   1    18424.61    18969.54    728.15 o 
  -5   8   1     2526.13     2511.59    155.19 o 
  -4   8   1     1685.09     1611.52    129.27 o 
  -3   8   1      361.07      600.45     62.01 o 
  -2   8   1    62369.86    65883.01   1804.31 o 
  -1   8   1    37821.99    40644.11    867.22 o 
   0   8   1   153949.22   184185.41   7027.12 o 
   1   8   1    27119.35    28899.92    624.83 o 
   2   8   1    28441.41    28866.39    672.08 o 
   3   8   1     8995.16     8642.61    226.31 o 
   4   8   1    20717.51    20402.00    592.62 o 
   5   8   1     7019.22     6516.53    386.08 o 
   6   8   1    24459.22    23687.87   1080.99 o 
   7   8   1      530.76      512.17     86.01 o 
   8   8   1        9.60       15.32     72.72 o 
   9   8   1     4507.02     3667.64    393.54 o 
  10   8   1     1636.24     1761.32    297.86 o 
  11   8   1      741.62      589.25    201.45 o 
  12   8   1      134.34      330.02    386.12 o 
  13   8   1      175.87      368.22    150.58 o 
  14   8   1      114.35      118.58    267.54 o 
 -14   9   1       48.75      -43.94    231.45 o 
 -13   9   1       49.87      133.35    140.15 o 
 -12   9   1    10618.89    12482.76   1103.17 o 
 -11   9   1      249.69      385.86    131.25 o 
 -10   9   1      720.61      648.36    153.18 o 
  -9   9   1    19904.27    22318.72   2291.93 o 
  -8   9   1    31097.07    29157.98   1201.24 o 
  -7   9   1      759.78      881.09    100.81 o 
  -6   9   1    43511.91    43552.75   1623.50 o 
  -5   9   1    15596.20    16568.37    550.50 o 
  -4   9   1      116.42      121.14     55.71 o 
  -3   9   1      863.82     1017.44     81.49 o 
  -2   9   1     5546.88     5471.69    139.00 o 
  -1   9   1    32689.89    36313.91    855.58 o 
   0   9   1     7091.26     7557.75    187.50 o 
   1   9   1    18227.90    19731.00    420.51 o 
   2   9   1        2.87       22.75     36.30 o 
   3   9   1     1337.09     1606.72    111.79 o 
   4   9   1      856.35      966.61     78.62 o 
   5   9   1    27247.87    27582.68    865.40 o 
   6   9   1    10702.83    10581.45    466.87 o 
   7   9   1     1325.01     1334.60    131.51 o 
   8   9   1    15050.79    14380.92    913.67 o 
   9   9   1    12061.54    12447.43    798.67 o 
  10   9   1      305.50      256.10    136.45 o 
  11   9   1        8.55     -150.33    238.48 o 
  12   9   1     2126.47     3183.72    460.70 o 
  13   9   1     2360.20     3180.01    723.21 o 
  14   9   1      230.95      661.39    644.07 o 
 -14  10   1     1798.69     2168.25    313.15 o 
 -13  10   1     4525.91     4552.34    886.17 o 
 -12  10   1      257.48      274.29    165.67 o 
 -11  10   1       85.97      108.23    130.22 o 
 -10  10   1     2181.53     1844.20    175.78 o 
  -9  10   1      838.30      727.29    115.00 o 
  -8  10   1      335.68      528.73    251.03 o 
  -7  10   1    50458.06    51544.52   2250.05 o 
  -6  10   1    13929.35    13284.71    462.16 o 
  -5  10   1     2171.66     2352.02    129.87 o 
  -4  10   1   108673.91   111017.99   5207.54 o 
  -3  10   1      491.41      438.04     66.64 o 
  -2  10   1       63.26       87.52     46.85 o 
  -1  10   1    41696.33    46954.96   1126.71 o 
   0  10   1     4662.89     5635.69    152.03 o 
   1  10   1     6793.77     6891.48    168.14 o 
   2  10   1      576.22      759.48     55.75 o 
   3  10   1    29538.75    30164.34    754.59 o 
   4  10   1     5629.49     5676.01    208.45 o 
   5  10   1       33.68       75.64     55.82 o 
   6  10   1    37326.27    39666.95   1917.67 o 
   7  10   1      101.87      102.04     63.68 o 
   8  10   1     1476.06     1440.89    175.89 o 
   9  10   1     1795.40     1771.11    217.61 o 
  10  10   1     7153.75     6264.83    701.29 o 
  11  10   1     1629.66     1394.56    494.66 o 
  12  10   1     2209.91     2191.47    322.36 o 
  13  10   1     6997.13     6777.67   1330.96 o 
  14  10   1      320.21      588.85    395.46 o 
 -14  11   1      116.91       81.19    119.15 o 
 -13  11   1      158.55      206.80    110.40 o 
 -12  11   1      174.48       85.34    168.45 o 
 -11  11   1      187.43      268.77    121.10 o 
 -10  11   1       75.68      380.07    194.39 o 
  -9  11   1       57.57       69.54     80.79 o 
  -8  11   1     3876.55     3902.05    261.00 o 
  -7  11   1     2520.15     2695.56    183.11 o 
  -6  11   1    21294.63    21833.89    819.47 o 
  -5  11   1    87486.66    93002.25   4431.13 o 
  -4  11   1    17951.88    17332.52    665.37 o 
  -3  11   1    57999.82    61604.02   1920.79 o 
  -2  11   1    79267.71    86538.88   2597.11 o 
  -1  11   1    45087.60    49812.01   1449.78 o 
   0  11   1     8572.18     9515.19    275.34 o 
   1  11   1     2590.27     2672.62    111.24 o 
   2  11   1    17951.40    18390.68    469.97 o 
   3  11   1    24498.05    24423.31    782.14 o 
   4  11   1     3054.93     2979.78    189.73 o 
   5  11   1    40115.11    40354.62   1286.95 o 
   6  11   1     4356.65     4306.06    224.43 o 
   7  11   1     7911.55     7270.06    473.60 o 
   8  11   1     3646.93     3680.05    248.38 o 
   9  11   1     1079.90     1163.24    143.76 o 
  10  11   1     8757.70     7501.24    958.64 o 
  11  11   1     2073.77     4057.89    632.66 o 
  12  11   1     6671.66     5984.48    785.38 o 
  13  11   1     1073.93     1249.96    291.61 o 
 -13  12   1     4009.07     7758.26   1259.30 o 
 -12  12   1       40.52      145.62    104.14 o 
 -11  12   1        5.61       59.18     88.69 o 
 -10  12   1     1282.47     1336.22    157.50 o 
  -9  12   1     6400.10     6617.60    426.60 o 
  -8  12   1    13291.88    14306.46    748.01 o 
  -7  12   1    35442.11    37415.83   1795.49 o 
  -6  12   1     1790.57     2022.62    200.54 o 
  -5  12   1     4397.50     4498.23    237.79 o 
  -4  12   1   193756.48   208703.80  11906.78 o 
  -3  12   1    10662.98    10630.03    289.24 o 
  -2  12   1       56.40       39.45     36.39 o 
  -1  12   1    47800.56    50086.82   1465.43 o 
   0  12   1    27755.38    30714.01    863.67 o 
   1  12   1    60380.48    64500.69   1778.51 o 
   2  12   1      222.96      186.18     43.58 o 
   3  12   1    12957.06    12414.44    437.28 o 
   4  12   1    22101.46    21610.65    713.99 o 
   5  12   1       65.92      152.25     91.30 o 
   6  12   1     6325.25     6219.81    403.09 o 
   7  12   1     2715.78     3001.01    189.51 o 
   8  12   1     3029.91     3025.54    274.01 o 
   9  12   1      747.26      895.79    139.93 o 
  10  12   1       13.27      -45.04    110.49 o 
  11  12   1      999.28     1011.27    158.46 o 
  12  12   1      339.38      449.44    138.04 o 
  13  12   1     2818.48     4457.90    621.97 o 
 -13  13   1      798.37      660.59    177.62 o 
 -12  13   1       12.96      -13.22    119.98 o 
 -11  13   1     1021.09     1170.53    215.03 o 
 -10  13   1     4172.76     4140.45    304.10 o 
  -9  13   1     1869.52     2085.84    266.44 o 
  -8  13   1     9939.28    10045.80    669.83 o 
  -7  13   1     1153.42     1151.32    186.95 o 
  -6  13   1        2.99       96.76     89.16 o 
  -5  13   1    71326.14    75292.70   3158.92 o 
  -4  13   1     8483.41     8686.60    286.66 o 
  -3  13   1      930.72     1142.78    116.99 o 
  -2  13   1    91625.78    97049.52   3405.85 o 
  -1  13   1     7465.30     7732.78    266.65 o 
   0  13   1     2196.34     2233.13    108.46 o 
   1  13   1    33554.06    35880.80    925.21 o 
   2  13   1      734.93      723.39     66.84 o 
   3  13   1     3109.49     3119.92    144.15 o 
   4  13   1     2757.42     2867.59    150.18 o 
   5  13   1     8214.87     8285.29    455.73 o 
   6  13   1       89.91      -38.59    112.88 o 
   7  13   1     9117.73     9737.39    483.87 o 
   8  13   1     2265.18     2227.99    179.65 o 
   9  13   1       23.82       22.14     87.77 o 
  10  13   1    15235.70    15166.07   1282.46 o 
  11  13   1     1659.73     1620.84    227.73 o 
  12  13   1      659.11      442.39    160.21 o 
  13  13   1     1900.06     1654.70    331.42 o 
 -13  14   1      186.57      248.68    124.69 o 
 -12  14   1      387.21      571.59    147.39 o 
 -11  14   1     2525.63     2469.55    317.60 o 
 -10  14   1     2824.64     2942.57    332.62 o 
  -9  14   1      867.81     1007.08    137.08 o 
  -8  14   1     3271.78     3462.82    385.94 o 
  -7  14   1    40355.03    43120.70   2051.17 o 
  -6  14   1     8566.00     9211.29    502.05 o 
  -5  14   1    47857.41    50110.04   2098.14 o 
  -4  14   1    89305.87    94595.31   3400.22 o 
  -3  14   1     1908.96     2030.39    145.24 o 
  -2  14   1   100714.86   110987.19   3966.51 o 
  -1  14   1   108870.88   117378.75   5514.87 o 
   0  14   1    20131.91    21710.26    705.99 o 
   1  14   1     3476.45     3693.18    137.10 o 
   2  14   1    57360.61    59340.86   1676.97 o 
   3  14   1     1331.43     1423.37     91.37 o 
   4  14   1     8986.36     9060.25    308.13 o 
   5  14   1     1929.76     1853.48    143.65 o 
   6  14   1      272.12      341.02    112.15 o 
   7  14   1     2395.87     2641.74    293.82 o 
   8  14   1     6018.10     6262.53    313.33 o 
   9  14   1      166.52      268.01    139.49 o 
  10  14   1     3877.90     3885.80    297.33 o 
  11  14   1      883.54      732.27    216.48 o 
  12  14   1        6.23      197.47    128.47 o 
 -12  15   1      361.11      528.78    150.73 o 
 -11  15   1     8360.52     7675.68    759.55 o 
 -10  15   1      283.87      281.00    223.84 o 
  -9  15   1     1780.41     1804.41    255.74 o 
  -8  15   1    23040.82    25299.14   1227.70 o 
  -7  15   1      113.00      190.70    131.00 o 
  -6  15   1     4613.18     5398.45    289.07 o 
  -5  15   1    47432.44    49542.30   1973.27 o 
  -4  15   1     1530.62     1410.23    111.77 o 
  -3  15   1    33156.05    34024.18   1059.57 o 
  -2  15   1    98717.68   105727.28   3996.06 o 
  -1  15   1    32484.46    33531.29   1005.97 o 
   0  15   1     5193.33     5817.51    281.87 o 
   1  15   1   115303.76   126766.49   5224.15 o 
   2  15   1    24018.06    24470.62    691.19 o 
   3  15   1    14217.40    14101.99    421.86 o 
   4  15   1      734.70      747.92     85.47 o 
   5  15   1       37.27       36.70     84.07 o 
   6  15   1      207.29      309.98    104.99 o 
   7  15   1     4279.16     5045.76    377.47 o 
   8  15   1    13923.40    15384.78   1002.85 o 
   9  15   1       35.32      -11.32    103.37 o 
  10  15   1    14123.97    14770.80   1228.90 o 
  11  15   1    16122.78    15502.95   1542.55 o 
  12  15   1     2453.48     2287.46    320.90 o 
 -12  16   1      445.13      583.68    235.79 o 
 -11  16   1     5266.08     6052.64    697.35 o 
 -10  16   1     4497.21     4811.21    459.49 o 
  -9  16   1     1192.38     1288.55    268.74 o 
  -8  16   1     3155.00     3783.60    413.29 o 
  -7  16   1    37906.77    40652.40   1809.88 o 
  -6  16   1      181.32      204.47     80.05 o 
  -5  16   1    29926.25    31180.04   1041.34 o 
  -4  16   1    40656.17    41377.14   1324.84 o 
  -3  16   1    15982.55    16491.69    548.41 o 
  -2  16   1    81127.16    85571.67   3025.62 o 
  -1  16   1   114947.81   125127.19   6056.76 o 
   0  16   1    31715.66    33781.06   1250.55 o 
   1  16   1      111.39      356.88     73.16 o 
   2  16   1    46563.63    48337.61   1563.03 o 
   3  16   1      343.62      377.11     72.89 o 
   4  16   1       11.22       18.87     73.46 o 
   5  16   1       48.04      152.55     73.56 o 
   6  16   1     1090.54     1344.98    225.10 o 
   7  16   1     1129.26     1153.14    187.85 o 
   8  16   1     9399.89     9364.89    631.18 o 
   9  16   1       28.79       65.26    131.63 o 
  10  16   1     8850.56     9472.98    927.07 o 
  11  16   1     2583.49     2752.43    355.37 o 
 -11  17   1    11807.31    13055.90   1025.49 o 
 -10  17   1      537.21      657.82    288.79 o 
  -9  17   1     4820.37     5375.35    478.90 o 
  -8  17   1     1278.98     1321.23    186.61 o 
  -7  17   1     6240.43     7147.54    376.15 o 
  -6  17   1      680.14      746.59    103.14 o 
  -5  17   1    33006.26    34298.82   1257.19 o 
  -4  17   1     3017.95     3456.41    168.94 o 
  -3  17   1     1292.39     1439.04    137.13 o 
  -2  17   1    79417.21    79986.66   3908.37 o 
  -1  17   1     5530.12     5851.63    270.75 o 
   0  17   1     4785.25     4972.44    275.40 o 
   1  17   1    21776.95    22927.41    727.97 o 
   2  17   1      578.38      751.45     80.89 o 
   3  17   1     6925.67     6992.78    305.28 o 
   4  17   1      231.25      280.20     75.28 o 
   5  17   1     2253.38     2351.64    179.03 o 
   6  17   1     4690.14     4659.00    321.11 o 
   7  17   1    12036.98    13368.75    804.42 o 
   8  17   1     5443.02     5863.86    471.52 o 
   9  17   1       49.10      206.72    186.41 o 
  10  17   1     7392.01     8408.62    650.94 o 
  11  17   1    12590.18    12814.65   1143.59 o 
 -11  18   1     2300.80     2368.20    369.54 o 
 -10  18   1      278.25      301.20    167.19 o 
  -9  18   1      286.39      466.37    248.08 o 
  -8  18   1     8199.03     9179.03    538.79 o 
  -7  18   1     2076.23     2027.26    198.27 o 
  -6  18   1     6317.45     6678.41    350.80 o 
  -5  18   1     1046.10     1017.81    133.51 o 
  -4  18   1    21823.77    22999.21    809.11 o 
  -3  18   1     1803.24     1793.58    175.64 o 
  -2  18   1     2787.57     3087.52    169.05 o 
  -1  18   1    17990.51    18054.60    594.62 o 
   0  18   1      309.13      323.06    124.85 o 
   1  18   1      251.44      267.48     87.12 o 
   2  18   1       50.59       62.46     64.16 o 
   3  18   1     9438.19     8889.40    333.24 o 
   4  18   1        7.54       13.10     75.17 o 
   5  18   1      584.28      563.89    120.94 o 
   6  18   1     3091.53     3319.50    228.28 o 
   7  18   1     1855.82     1908.94    199.40 o 
   8  18   1     7648.22     8250.04    726.44 o 
   9  18   1        3.06       48.19    134.47 o 
  10  18   1     2168.33     1943.49    678.05 o 
 -10  19   1      269.45      431.82    219.61 o 
  -9  19   1       70.42      148.39    168.30 o 
  -8  19   1     1086.75      916.75    165.85 o 
  -7  19   1     7588.19     8563.86    388.40 o 
  -6  19   1     3219.20     3167.44    210.14 o 
  -5  19   1     5879.77     6000.96    352.00 o 
  -4  19   1      170.10      163.71     74.30 o 
  -3  19   1    23366.41    23403.53    722.99 o 
  -2  19   1      495.70      539.19     99.13 o 
  -1  19   1     9687.93     9868.12    420.48 o 
   0  19   1       67.59      113.54     67.62 o 
   1  19   1     4235.42     4596.24    208.02 o 
   2  19   1     2723.75     2696.14    185.08 o 
   3  19   1        7.50       -6.62     69.69 o 
   4  19   1     4914.16     5354.27    347.24 o 
   5  19   1    18171.70    19766.13    771.70 o 
   6  19   1     5459.39     5929.98    391.85 o 
   7  19   1     1829.87     2013.98    216.52 o 
   8  19   1     1507.03     1473.86    240.46 o 
   9  19   1     2859.11     3625.73    489.08 o 
  10  19   1     1210.44      989.88    232.01 o 
  -9  20   1     2309.22     2234.87    436.79 o 
  -8  20   1       38.68       90.77    110.35 o 
  -7  20   1       60.24       23.88     97.15 o 
  -6  20   1      279.65      303.24     97.48 o 
  -5  20   1      325.03      416.79     90.15 o 
  -4  20   1     4970.88     4870.19    281.88 o 
  -3  20   1    15073.87    15894.68    635.06 o 
  -2  20   1     2052.24     2859.15    389.36 o 
  -1  20   1     5850.70     6283.85    271.49 o 
   0  20   1     1988.06     2185.66    151.46 o 
   1  20   1     8330.01     8705.39    408.42 o 
   2  20   1    14825.67    15459.22    548.48 o 
   3  20   1     3512.10     3627.97    214.55 o 
   4  20   1      212.12      310.78     68.44 o 
   5  20   1     3351.03     3495.31    242.92 o 
   6  20   1    17115.53    18697.24    841.74 o 
   7  20   1      709.76      864.29    164.68 o 
   8  20   1        6.28       48.61    113.65 o 
   9  20   1     2659.31     2511.97    592.14 o 
  -8  21   1       14.18      -24.82    108.82 o 
  -7  21   1      660.67      696.56    155.23 o 
  -6  21   1     3439.76     3984.02    298.22 o 
  -5  21   1     2950.11     3015.81    216.79 o 
  -4  21   1     3591.03     3905.92    219.28 o 
  -3  21   1       10.24       75.31     73.43 o 
  -2  21   1    19124.82    20122.32    692.73 o 
  -1  21   1     1634.17     1726.51    211.69 o 
   0  21   1      538.00      497.35    109.65 o 
   1  21   1     2431.49     2631.30    165.00 o 
   2  21   1     1410.09     1411.08    179.71 o 
   3  21   1      246.47       93.11     80.39 o 
   4  21   1     1240.94     1284.08    147.22 o 
   5  21   1     8305.82     8416.57    477.67 o 
   6  21   1    17670.62    19195.11   1023.41 o 
   7  21   1       69.06      139.79    127.11 o 
   8  21   1     4687.64     4916.43    400.49 o 
  -7  22   1     1656.70     1639.51    278.45 o 
  -6  22   1     1887.00     2042.61    253.79 o 
  -5  22   1      733.26      856.93    151.26 o 
  -4  22   1     4886.39     4936.76    405.77 o 
  -3  22   1    12598.46    12718.73    723.16 o 
  -2  22   1     8162.90     8635.06    462.26 o 
  -1  22   1      818.93      992.34    143.04 o 
   0  22   1      105.32      177.02    101.64 o 
   1  22   1     4371.12     4692.80    361.28 o 
   2  22   1      204.30      281.63    123.06 o 
   3  22   1      499.83      512.81    115.58 o 
   4  22   1    16167.92    17345.64    629.77 o 
   5  22   1      363.41      389.58    111.39 o 
   6  22   1    23817.97    25580.83   1448.96 o 
   7  22   1     4403.91     4797.58    412.15 o 
  -6  23   1      774.47      607.65    126.46 o 
  -5  23   1     1897.94     1849.03    168.26 o 
  -4  23   1      289.03      317.51     84.28 o 
  -3  23   1    12238.26    12377.35    526.25 o 
  -2  23   1     1662.18     1753.26    198.90 o 
  -1  23   1      673.41      764.46    106.70 o 
   0  23   1       61.25      129.71     82.35 o 
   1  23   1     1906.57     2233.22    175.03 o 
   2  23   1     2013.88     1992.33    182.40 o 
   3  23   1     8538.16     8506.04    426.35 o 
   4  23   1       61.09       73.83     82.19 o 
   5  23   1      826.77      774.54    114.65 o 
   6  23   1    19368.01    21058.79    803.46 o 
  -5  24   1     6491.26     7047.65    472.82 o 
  -4  24   1     1080.63      970.81    158.61 o 
  -3  24   1    15070.67    15510.23    687.78 o 
  -2  24   1     7254.16     7988.30    504.54 o 
  -1  24   1     1963.67     1764.69    141.23 o 
   0  24   1     5156.74     5480.37    269.45 o 
   1  24   1      159.85      161.89    116.31 o 
   2  24   1     3346.78     3387.70    238.10 o 
   3  24   1       17.06       -8.99     67.08 o 
   4  24   1     3614.11     3652.73    222.42 o 
  -2  25   1      386.95      375.26     87.04 o 
  -1  25   1    11810.99    11701.61    636.30 o 
   0  25   1     3242.96     3216.15    278.67 o 
   1  25   1      516.39      586.33    181.75 o 
   2  25   1     6059.57     6401.85    783.15 o 
 -15   0   2      348.54      140.80    371.33 o 
 -14   0   2       26.12     1353.44   1612.82 o 
 -13   0   2    39239.64    50240.64   4074.56 o 
 -12   0   2     2109.19     6653.24   1394.13 o 
 -11   0   2     4550.92     5191.92    502.47 o 
 -10   0   2      691.00      721.88    251.70 o 
  -9   0   2    72527.36    69358.01   4861.94 o 
  -8   0   2   190067.69   177966.66  16527.70 o 
  -7   0   2       49.46      250.52     89.86 o 
  -6   0   2    68922.91    49760.32   8866.96 o 
  -5   0   2    11978.55     8367.85   1384.58 o 
  -4   0   2    20692.79    17216.21    564.70 o 
  -3   0   2    52130.98    45837.77   1823.24 o 
  -2   0   2     3795.63     4405.50    142.43 o 
   2   0   2    10926.29     9990.56    486.79 o 
   3   0   2    34874.41    28410.17   1306.04 o 
   4   0   2    16010.23    11062.78   1819.87 o 
   5   0   2    66154.70    45624.34   8023.79 o 
   6   0   2     2927.08     2358.16    168.36 o 
   7   0   2     7939.36     7088.26    465.81 o 
   8   0   2    33346.23    33544.66   1999.76 o 
   9   0   2     5684.84     6686.87    879.75 o 
  10   0   2     1953.79     1977.13    297.90 o 
  11   0   2        4.59      -87.65    195.41 o 
  12   0   2     6191.24     8716.68   1148.60 o 
  13   0   2       16.91       87.57    268.25 o 
  14   0   2      490.97     1194.90    501.47 o 
  15   0   2     2561.69     2840.10   1161.15 o 
 -15   1   2     2285.83     7001.13   2550.66 o 
 -14   1   2      291.57      526.39    276.12 o 
 -13   1   2    16537.36    22511.87   1881.02 o 
 -12   1   2    49624.97    61346.99   3179.48 o 
 -11   1   2    14745.07    15915.22   1889.70 o 
 -10   1   2    32875.79    33921.26   1853.14 o 
  -9   1   2   142426.61   137696.16   7941.54 o 
  -8   1   2    54964.50    47773.84   2742.13 o 
  -7   1   2   127598.89   104081.20   8628.66 o 
  -6   1   2   453283.31   367515.53  30260.75 o 
  -5   1   2    43843.70    31073.65   1540.86 o 
  -4   1   2    68759.69    48666.28   4677.56 o 
  -3   1   2   187543.45   162920.67  20340.14 o 
  -2   1   2      206.13      392.80     36.21 o 
   1   1   2      671.47      941.10     36.34 o 
   2   1   2      377.46      333.53     39.33 o 
   3   1   2   218875.22   172472.89  18296.47 o 
   4   1   2      317.74      306.98     58.32 o 
   5   1   2     1506.29     1200.02     87.08 o 
   6   1   2    55357.86    42165.73   3302.73 o 
   7   1   2      166.95      204.47     74.74 o 
   8   1   2     4037.19     3909.36    234.21 o 
   9   1   2    81604.91    85520.15   4198.05 o 
  10   1   2      170.24      378.62    214.54 o 
  11   1   2    17203.89    21444.21   1258.45 o 
  12   1   2      310.70      173.23    200.23 o 
  13   1   2       11.69      157.00    192.87 o 
  14   1   2     2721.21     4529.33    795.47 o 
  15   1   2        5.79     -198.37    227.71 o 
 -15   2   2     2942.08     4709.77   1017.14 o 
 -14   2   2       34.33      154.50    230.09 o 
 -13   2   2      782.82     1267.92    319.35 o 
 -12   2   2    12974.03    19904.38   2108.93 o 
 -11   2   2    37910.72    43351.79   2393.85 o 
 -10   2   2     7466.09     7358.93    833.69 o 
  -9   2   2      266.09      384.39    109.62 o 
  -8   2   2      704.98      629.88     92.24 o 
  -7   2   2    37888.81    31257.89   3100.29 o 
  -6   2   2    84680.43    71289.52   2942.39 o 
  -5   2   2    34005.01    26530.85   1737.14 o 
  -4   2   2     5002.64     5165.69    553.05 o 
  -3   2   2    48236.86    52784.65   2001.27 o 
  -2   2   2    28284.36    31101.88    720.26 o 
   1   2   2     1677.38     1746.02     61.26 o 
   2   2   2     1320.51      826.92    125.36 o 
   3   2   2    19520.51    12071.83   1708.97 o 
   4   2   2     8280.05     6332.16    496.51 o 
   5   2   2    11191.39     9241.45    526.97 o 
   6   2   2    11040.86     9756.45    759.82 o 
   7   2   2     2802.51     2462.36    171.08 o 
   8   2   2    23297.77    22173.65   1275.81 o 
   9   2   2      703.98     1066.91    191.50 o 
  10   2   2    15425.34    16831.87    869.35 o 
  11   2   2     3916.93     4571.56    507.62 o 
  12   2   2      463.09      728.39    238.40 o 
  13   2   2     6925.12     9996.66   1043.90 o 
  14   2   2        6.82      -30.70    257.01 o 
  15   2   2     6517.26    11580.10   1387.95 o 
 -15   3   2      728.32      824.67    612.65 o 
 -14   3   2     3595.16     5740.43    998.88 o 
 -13   3   2     5146.53     6438.83    846.45 o 
 -12   3   2     3783.58     4381.55    454.16 o 
 -11   3   2     1973.22     2263.53    318.35 o 
 -10   3   2    17445.08    19271.41   2104.71 o 
  -9   3   2     2304.76     2186.82    260.73 o 
  -8   3   2     5213.22     4878.41    426.17 o 
  -7   3   2   131726.95   113635.71   5339.48 o 
  -6   3   2   344714.41   308105.81  22953.22 o 
  -5   3   2      674.59      620.23     69.91 o 
  -4   3   2     3143.86     3924.77    267.34 o 
  -3   3   2    93223.17    84955.06  10097.20 o 
  -2   3   2     3371.76     3731.50    113.25 o 
  -1   3   2       30.28      132.98     23.42 o 
   0   3   2    29025.63    31874.77    454.30 o 
   1   3   2    35354.01    37448.12    769.65 o 
   2   3   2     8440.11     7701.14    397.75 o 
   3   3   2   173053.48   154730.69  10966.19 o 
   4   3   2    25116.65    18998.77   1906.32 o 
   5   3   2    13421.60    10740.52   1031.22 o 
   6   3   2     3263.77     3163.15    167.97 o 
   7   3   2     9377.68     8682.02    458.69 o 
   8   3   2    19426.45    17251.75   2038.86 o 
   9   3   2    30413.76    29839.59   2070.05 o 
  10   3   2     1651.75     2448.68    708.13 o 
  11   3   2     1018.05      943.00    221.50 o 
  12   3   2    20029.02    24606.22   2277.86 o 
  13   3   2     1959.05     3000.00    415.02 o 
  14   3   2     7968.05    15262.73   1753.23 o 
  15   3   2        5.14       20.13    299.11 o 
 -15   4   2     9577.37    14358.10   2256.17 o 
 -14   4   2      988.47     1261.86    288.09 o 
 -13   4   2     1059.15     1958.35    467.71 o 
 -12   4   2     4126.11     5694.69    843.35 o 
 -11   4   2    13683.97    15447.79   1384.56 o 
 -10   4   2     5612.02     5017.65    697.10 o 
  -9   4   2     1346.32     1194.67    206.80 o 
  -8   4   2      154.45      189.83     87.11 o 
  -7   4   2    26213.78    22595.49    940.63 o 
  -6   4   2    51350.06    45409.77   3618.35 o 
  -5   4   2   123400.09   111586.29  10177.95 o 
  -4   4   2       15.09      137.39     57.07 o 
  -3   4   2    81843.86    84136.78   3689.80 o 
  -2   4   2     6721.37     7080.26    145.77 o 
  -1   4   2    34614.95    40296.30    830.42 o 
   0   4   2    13338.74    15993.44    231.74 o 
   1   4   2    19947.40    23630.82    497.41 o 
   2   4   2    51683.10    52588.12   1728.27 o 
   3   4   2     7090.76     6488.01    217.55 o 
   4   4   2    21024.24    19442.96   1059.69 o 
   5   4   2    14823.91    14224.54    840.68 o 
   6   4   2     7541.24     7306.19    667.55 o 
   7   4   2    10293.48     7424.87    732.72 o 
   8   4   2     6024.36     5147.16    540.73 o 
   9   4   2     1991.31     1491.40    307.15 o 
  10   4   2     2110.35     2088.80    252.46 o 
  11   4   2     3429.17     3787.42    349.39 o 
  12   4   2     2377.75     2982.43    354.79 o 
  13   4   2    10583.96    20261.50   3630.82 o 
  14   4   2     1107.51     1500.97    359.96 o 
  15   4   2     3482.57     5009.73    716.59 o 
 -15   5   2    14696.69    23557.62   2757.31 o 
 -14   5   2      775.53     1327.18    459.05 o 
 -13   5   2      933.01     1586.10    491.80 o 
 -12   5   2     1391.07     1681.61    347.87 o 
 -11   5   2     1056.87     1098.68    162.61 o 
 -10   5   2       88.02      148.93    105.04 o 
  -9   5   2      421.14      374.30    102.25 o 
  -8   5   2    42343.33    35611.36   2901.69 o 
  -7   5   2    28074.64    21768.92   2239.58 o 
  -6   5   2    13917.66    11872.21    845.86 o 
  -5   5   2    45988.43    40989.83   3371.89 o 
  -4   5   2    91880.85    90182.24   3098.22 o 
  -3   5   2     8668.23     9140.47    203.76 o 
  -2   5   2     6420.54     5874.63    172.47 o 
  -1   5   2    29442.20    31683.69    577.67 o 
   0   5   2    49547.75    55918.76   1101.24 o 
   1   5   2    90313.70   102248.57   3689.24 o 
   2   5   2   120830.60   129985.12   5387.26 o 
   3   5   2   127365.59   128179.65   5573.91 o 
   4   5   2    54587.25    49576.09   1560.52 o 
   5   5   2    13579.48    12361.94    902.50 o 
   6   5   2       81.67       56.14     54.68 o 
   7   5   2    42870.78    33562.78   4414.14 o 
   8   5   2    28763.68    21590.99   2668.48 o 
   9   5   2     3505.36     3631.45    485.42 o 
  10   5   2     2317.20     2274.19    230.50 o 
  11   5   2      970.95      917.46    391.41 o 
  12   5   2    21884.91    29540.27   3106.54 o 
  13   5   2     3799.90     5160.13    552.31 o 
  14   5   2     1324.97     1907.90    452.54 o 
 -15   6   2     6777.72    11242.86   2855.44 o 
 -14   6   2      567.40     1008.80    258.69 o 
 -13   6   2     1182.15     1650.98    376.20 o 
 -12   6   2        4.66       74.51    189.66 o 
 -11   6   2     1124.34     1020.39    427.38 o 
 -10   6   2     3122.49     3818.47    365.62 o 
  -9   6   2      371.36      361.69    108.51 o 
  -8   6   2    46546.81    39924.23   3124.89 o 
  -7   6   2       10.52       61.20     54.40 o 
  -6   6   2     5018.85     4475.57    248.85 o 
  -5   6   2   126069.88   127493.41   5540.56 o 
  -4   6   2      700.48      694.22     67.60 o 
  -3   6   2    91806.98    99046.20   3224.81 o 
  -2   6   2    55760.36    61191.23   1733.70 o 
  -1   6   2   242934.19   285997.72  14952.96 o 
   0   6   2    34142.72    40414.84    795.65 o 
   1   6   2    53761.45    60861.47   1671.55 o 
   2   6   2     1925.87     1866.63     62.30 o 
   3   6   2    13035.83    14261.94    460.90 o 
   4   6   2    24974.50    24585.50    687.26 o 
   5   6   2    41609.07    41985.57   1922.33 o 
   6   6   2     2449.69     2242.02    176.27 o 
   7   6   2     9381.18     8391.57    736.02 o 
   8   6   2    10388.15     8750.53   1100.34 o 
   9   6   2     1459.41     1104.80    216.56 o 
  10   6   2     2310.41     1918.26    197.00 o 
  11   6   2      194.01      235.91    112.75 o 
  12   6   2     5250.67     6277.62    722.67 o 
  13   6   2       45.86     -107.91    246.09 o 
  14   6   2       68.71      179.82    196.73 o 
 -15   7   2      918.79     1874.27    711.49 o 
 -14   7   2     6776.38    10166.21   1619.77 o 
 -13   7   2     8104.86    11601.28   2138.01 o 
 -12   7   2      589.11      800.88    151.72 o 
 -11   7   2      989.60      922.26    221.60 o 
 -10   7   2    14153.82    12514.75   1626.43 o 
  -9   7   2     6190.26     6839.94    746.03 o 
  -8   7   2    35643.81    30721.01   3447.61 o 
  -7   7   2    79705.87    73426.01   4739.67 o 
  -6   7   2     4254.45     4016.71    200.67 o 
  -5   7   2     9064.33     7851.64    246.01 o 
  -4   7   2    37699.84    35845.80    996.90 o 
  -3   7   2    88909.38    96358.43   3656.03 o 
  -2   7   2   192023.81   212156.91   9532.14 o 
  -1   7   2    28556.98    29940.79    638.95 o 
   0   7   2      565.52      816.22     48.96 o 
   1   7   2   335306.13   379996.84  27210.95 o 
   2   7   2   150937.30   163531.73   7086.24 o 
   3   7   2    37190.03    37778.79    978.01 o 
   4   7   2    33564.43    32361.21   1363.17 o 
   5   7   2    16217.86    15422.22    556.57 o 
   6   7   2      100.74      209.33     67.80 o 
   7   7   2    27292.95    25576.61   2151.40 o 
   8   7   2    37456.14    32551.33   3329.26 o 
   9   7   2       50.14       53.51    191.22 o 
  10   7   2    11244.20    12681.65   1774.61 o 
  11   7   2       71.86      116.93    210.12 o 
  12   7   2    19211.75    19733.11   1461.90 o 
  13   7   2    11410.37    14713.96   1541.48 o 
  14   7   2     5948.71     9629.88   1368.80 o 
 -15   8   2       12.63     -201.69    294.10 o 
 -14   8   2     2371.14     2753.07    459.25 o 
 -13   8   2      173.96      237.08    176.91 o 
 -12   8   2     6217.19     8870.22    945.59 o 
 -11   8   2    36862.07    38507.23   3577.51 o 
 -10   8   2     8452.60     7845.71    946.21 o 
  -9   8   2    31695.58    28714.21   2651.04 o 
  -8   8   2      104.06       91.95     86.89 o 
  -7   8   2      156.07      156.87     62.30 o 
  -6   8   2      308.94      306.74     87.39 o 
  -5   8   2    13966.00    13265.45    417.40 o 
  -4   8   2    38822.74    39516.69   1076.44 o 
  -3   8   2     1305.19     1257.11     86.32 o 
  -2   8   2      142.36      195.54     42.49 o 
  -1   8   2   114213.68   130219.95   4538.36 o 
   0   8   2     3562.53     4013.98    132.46 o 
   1   8   2     6714.00     6811.75    136.55 o 
   2   8   2    25894.41    26208.96    603.46 o 
   3   8   2     4753.30     4128.18    140.81 o 
   4   8   2     2195.83     1982.32     92.68 o 
   5   8   2    24724.56    24240.97    851.90 o 
   6   8   2       18.81       90.94     63.90 o 
   7   8   2    28510.94    27461.15   1852.01 o 
   8   8   2      680.48      546.18    160.65 o 
   9   8   2       81.93      250.47    159.48 o 
  10   8   2     1161.06      821.01    169.83 o 
  11   8   2       84.99       49.50    192.72 o 
  12   8   2       27.48      -30.01    153.24 o 
  13   8   2     4128.21     5870.92    833.48 o 
  14   8   2     1774.83     2385.36    452.70 o 
 -14   9   2     1955.57     2472.81    397.36 o 
 -13   9   2     3309.96     4073.07    465.07 o 
 -12   9   2     5156.44     6040.03    722.54 o 
 -11   9   2      557.13      523.95    137.08 o 
 -10   9   2   115141.10   105387.63   9365.68 o 
  -9   9   2    12679.56    12071.93   1037.27 o 
  -8   9   2    25436.42    24752.83   1245.59 o 
  -7   9   2      184.78      227.19     87.57 o 
  -6   9   2      567.63      590.61     83.05 o 
  -5   9   2     5945.82     6158.91    203.45 o 
  -4   9   2     4829.39     5377.61    209.16 o 
  -3   9   2    22699.32    22956.79    528.46 o 
  -2   9   2    42963.36    45222.45   1080.82 o 
  -1   9   2    20218.72    21475.74    475.51 o 
   0   9   2     1073.96     1123.25     65.53 o 
   1   9   2   122639.02   142185.22   4939.47 o 
   2   9   2    83264.16    88203.16   3121.69 o 
   3   9   2       74.69       79.69     56.10 o 
   4   9   2    50039.88    48684.55   1811.87 o 
   5   9   2    47559.96    48094.19   1698.05 o 
   6   9   2    28321.19    29531.86   1130.02 o 
   7   9   2    16675.17    16207.48    717.89 o 
   8   9   2    16537.43    17099.88   1044.47 o 
   9   9   2       29.87       34.18     71.17 o 
  10   9   2      314.94      272.06    109.79 o 
  11   9   2     2825.84     2678.59    508.92 o 
  12   9   2    23921.40    21638.27   3423.35 o 
  13   9   2      536.01      754.01    406.59 o 
  14   9   2      137.61       90.89    234.06 o 
 -14  10   2      178.70      332.66    151.75 o 
 -13  10   2     2267.30     1874.26    348.21 o 
 -12  10   2      130.57      118.64     97.14 o 
 -11  10   2    44763.64    37228.02   3258.98 o 
 -10  10   2    43808.22    40207.63   3299.38 o 
  -9  10   2    57941.56    57029.71   3301.86 o 
  -8  10   2      329.15      376.27     99.69 o 
  -7  10   2    52276.89    53045.06   2277.99 o 
  -6  10   2     4514.18     4875.24    225.69 o 
  -5  10   2      504.15      600.94     97.89 o 
  -4  10   2    21848.69    21752.02    773.03 o 
  -3  10   2     9169.75     9975.38    258.89 o 
  -2  10   2       67.37       93.54     36.47 o 
  -1  10   2     7034.22     7553.53    198.74 o 
   0  10   2     1619.44     1897.26     70.75 o 
   1  10   2    14915.79    15251.35    341.06 o 
   2  10   2     2600.66     2400.44    160.89 o 
   3  10   2     9316.74     9013.85    330.09 o 
   4  10   2    18755.38    17064.16    557.52 o 
   5  10   2    56477.11    55183.05   2158.44 o 
   6  10   2     1370.52     1633.93    137.79 o 
   7  10   2    33837.57    34648.84   1598.99 o 
   8  10   2        9.49       27.19     86.03 o 
   9  10   2      176.98      322.14    112.26 o 
  10  10   2      367.98      354.83    132.50 o 
  11  10   2     7655.07     8997.07   1017.55 o 
  12  10   2     2403.00     2619.86    349.49 o 
  13  10   2     6573.77     6964.94    804.34 o 
 -14  11   2      576.86      699.92    248.05 o 
 -13  11   2      856.44      562.67    204.80 o 
 -12  11   2    18144.50    18051.92   1951.98 o 
 -11  11   2    37425.49    33784.49   3494.12 o 
 -10  11   2     2446.72     1985.14    229.71 o 
  -9  11   2     1158.23     1296.26    154.57 o 
  -8  11   2   103085.20   105448.42   5218.48 o 
  -7  11   2    27297.66    27347.48   1211.43 o 
  -6  11   2     6947.54     6753.32    275.14 o 
  -5  11   2    22839.53    23113.03    836.13 o 
  -4  11   2      245.18      271.59     77.83 o 
  -3  11   2     4782.64     4899.39    170.37 o 
  -2  11   2    66873.35    69907.90   2065.33 o 
  -1  11   2    32943.31    35148.55    902.37 o 
   0  11   2    62539.71    69582.98   2122.40 o 
   1  11   2     3612.83     3535.23    130.86 o 
   2  11   2    29251.99    30912.94    759.17 o 
   3  11   2     7044.49     7315.37    330.73 o 
   4  11   2    34266.26    33848.04   1098.20 o 
   5  11   2    20972.17    20258.54    741.14 o 
   6  11   2    49184.74    48529.29   2101.92 o 
   7  11   2    14910.58    14601.58    808.21 o 
   8  11   2    10785.18     9236.13    677.95 o 
   9  11   2      866.12      802.63    218.08 o 
  10  11   2    11937.62    12786.01   1030.86 o 
  11  11   2      279.58      332.83    159.80 o 
  12  11   2     7989.90     7143.37   1228.16 o 
  13  11   2      972.72     1756.12    452.87 o 
 -14  12   2     1590.52     1586.88    240.10 o 
 -13  12   2     1757.28     1364.84    179.67 o 
 -12  12   2      193.13      222.34    104.45 o 
 -11  12   2     2007.31     2071.26    205.99 o 
 -10  12   2    25398.94    25328.87   1922.28 o 
  -9  12   2     5094.29     5050.22    447.30 o 
  -8  12   2    25675.59    27015.46   1175.17 o 
  -7  12   2    12369.16    12841.42    481.66 o 
  -6  12   2      195.10      186.77     78.42 o 
  -5  12   2     2524.66     2549.70    143.83 o 
  -4  12   2    35013.27    37495.10   1324.64 o 
  -3  12   2    36556.31    38059.41    948.46 o 
  -2  12   2     1013.42     1303.12    102.69 o 
  -1  12   2      318.95      344.40     54.34 o 
   0  12   2     4382.57     4560.53    139.98 o 
   1  12   2     9190.75     9366.77    279.30 o 
   2  12   2      165.39      176.61     56.89 o 
   3  12   2     6327.97     6673.99    257.54 o 
   4  12   2     1059.76     1011.65     94.30 o 
   5  12   2    11421.34    11525.15    528.63 o 
   6  12   2    23193.96    22356.66    927.36 o 
   7  12   2    24551.04    23999.69   1191.63 o 
   8  12   2     5236.49     5057.14    298.70 o 
   9  12   2      585.95      527.13    125.30 o 
  10  12   2     1234.58      972.91    190.50 o 
  11  12   2     9790.38     8307.20   1272.30 o 
  12  12   2        7.85       10.61    108.26 o 
  13  12   2      303.54       86.19    133.60 o 
 -13  13   2    14590.17    15318.16   1562.09 o 
 -12  13   2      515.86      549.89    219.16 o 
 -11  13   2     7758.73     7763.51    576.86 o 
 -10  13   2    30703.25    31939.35   1953.03 o 
  -9  13   2    17202.49    18162.66    956.11 o 
  -8  13   2    23944.14    26171.35   1156.74 o 
  -7  13   2    41523.80    46444.29   1892.34 o 
  -6  13   2   156907.59   172742.86  11177.02 o 
  -5  13   2   102053.82   110754.18   4753.99 o 
  -4  13   2       77.09      109.33     59.11 o 
  -3  13   2     4013.69     4319.23    147.41 o 
  -2  13   2    51964.22    54461.88   1513.76 o 
  -1  13   2    45789.91    49096.47   1504.44 o 
   0  13   2   107129.05   120063.81   5188.35 o 
   1  13   2     3472.78     3545.58    170.10 o 
   2  13   2     1916.20     2059.19    105.90 o 
   3  13   2    10156.98    10177.65    292.09 o 
   4  13   2    13076.43    13557.58    533.45 o 
   5  13   2        0.81       -0.79     72.75 o 
   6  13   2    11606.79    12073.29    581.65 o 
   7  13   2    13906.96    14761.24    772.68 o 
   8  13   2    14760.05    14810.77    826.29 o 
   9  13   2      960.85      993.02    148.31 o 
  10  13   2      968.49      928.69    147.58 o 
  11  13   2     9756.91     8270.54   1168.51 o 
  12  13   2      327.56      467.17    173.38 o 
  13  13   2      918.28     1025.89    462.56 o 
 -13  14   2      300.37      288.88    112.79 o 
 -12  14   2    12092.82    11805.70   1367.19 o 
 -11  14   2      696.78      719.39    157.58 o 
 -10  14   2     2336.15     2479.32    227.82 o 
  -9  14   2     7783.39     9179.05    747.06 o 
  -8  14   2      234.40      281.32    113.97 o 
  -7  14   2    12905.55    14912.78   1063.83 o 
  -6  14   2       47.54       49.94    102.99 o 
  -5  14   2    13367.73    13510.91    556.72 o 
  -4  14   2    52563.20    54514.61   1643.38 o 
  -3  14   2       77.23      121.99     54.47 o 
  -2  14   2     4767.39     4600.48    185.74 o 
  -1  14   2     2540.94     2601.48    156.89 o 
   0  14   2     1903.20     1848.91    121.64 o 
   1  14   2      112.04      162.00     51.46 o 
   2  14   2      802.65      811.09     60.54 o 
   3  14   2      453.72      522.24     93.58 o 
   4  14   2      260.47      250.02     83.07 o 
   5  14   2     3328.13     3568.48    207.61 o 
   6  14   2    15164.60    15934.92    884.98 o 
   7  14   2     8022.96     8746.89    537.51 o 
   8  14   2      454.19      421.09    128.26 o 
   9  14   2     4491.57     4587.94    324.22 o 
  10  14   2      763.05      800.70    169.07 o 
  11  14   2      255.42       -4.28     96.18 o 
  12  14   2       11.96      -35.80     97.76 o 
 -12  15   2     2550.18     2367.48    303.52 o 
 -11  15   2     1081.07     1405.68    304.92 o 
 -10  15   2     2260.93     2780.33    308.23 o 
  -9  15   2     1514.38     1743.35    252.91 o 
  -8  15   2     6591.28     7574.03    585.28 o 
  -7  15   2    76742.68    86000.09   4955.33 o 
  -6  15   2    95006.02   101734.48   5337.34 o 
  -5  15   2    39035.68    42078.72   1728.99 o 
  -4  15   2    15187.84    15677.87    638.96 o 
  -3  15   2     1070.06     1253.53    104.43 o 
  -2  15   2     9900.77    10339.21    318.60 o 
  -1  15   2     8428.33     8997.51    436.71 o 
   0  15   2    11558.64    12282.01    430.75 o 
   1  15   2     1920.66     1965.82     99.09 o 
   2  15   2     3871.40     3674.94    150.21 o 
   3  15   2    11105.65    11559.05    353.86 o 
   4  15   2     2536.57     2640.85    142.00 o 
   5  15   2     3920.75     4242.30    237.94 o 
   6  15   2     6061.79     6339.04    341.08 o 
   7  15   2      421.76      406.96    137.43 o 
   8  15   2     5172.85     5459.08    526.83 o 
   9  15   2    13625.33    13685.25   1223.69 o 
  10  15   2       25.61        0.35    131.47 o 
  11  15   2      255.22      222.42    143.28 o 
  12  15   2      287.05      297.57    120.41 o 
 -12  16   2     2454.20     2815.58    439.45 o 
 -11  16   2     2185.82     2285.49    387.75 o 
 -10  16   2     2759.48     3155.08    384.79 o 
  -9  16   2      567.20      655.39    194.70 o 
  -8  16   2    12517.40    14047.21    968.97 o 
  -7  16   2        9.28      -27.95     94.39 o 
  -6  16   2    23741.39    25445.85    962.33 o 
  -5  16   2      369.04      339.67     83.59 o 
  -4  16   2     6095.46     6086.88    309.39 o 
  -3  16   2     1329.67     1744.02    102.59 o 
  -2  16   2      613.97      685.52     75.42 o 
  -1  16   2     7166.14     7470.68    312.30 o 
   0  16   2       57.26      139.47     97.97 o 
   1  16   2     1624.22     1882.30    110.29 o 
   2  16   2    13089.61    13214.32    397.15 o 
   3  16   2     1894.49     1832.97    120.49 o 
   4  16   2       33.29       63.80     82.69 o 
   5  16   2     2481.11     2559.25    233.08 o 
   6  16   2     1185.08     1286.95    166.79 o 
   7  16   2     7258.53     8266.90    466.87 o 
   8  16   2     7495.77     8503.21    630.51 o 
   9  16   2       32.75       24.93    129.71 o 
  10  16   2     7107.33     6988.45    735.42 o 
  11  16   2     1138.21      912.91    150.93 o 
 -11  17   2     2165.66     2366.81    399.10 o 
 -10  17   2      205.43      150.53    155.75 o 
  -9  17   2     2516.03     2477.88    314.53 o 
  -8  17   2      976.28      999.15    175.56 o 
  -7  17   2    15203.10    16639.57    721.45 o 
  -6  17   2    19321.77    21526.60    814.98 o 
  -5  17   2     2975.42     3354.78    170.08 o 
  -4  17   2     1537.31     1617.28    144.26 o 
  -3  17   2     9839.65     9754.11    304.17 o 
  -2  17   2    10642.09    10742.03    389.37 o 
  -1  17   2      544.28      584.87     84.90 o 
   0  17   2      104.48      164.84     53.28 o 
   1  17   2     2675.90     2823.37    160.13 o 
   2  17   2    20928.49    20860.71    691.20 o 
   3  17   2    26303.39    27564.78    891.13 o 
   4  17   2     1087.46     1120.46    122.17 o 
   5  17   2     7458.55     7883.50    318.80 o 
   6  17   2      350.36      305.17    104.01 o 
   7  17   2     1285.79     1268.56    190.96 o 
   8  17   2     1520.33     1462.06    195.51 o 
   9  17   2    19139.55    20741.24   1316.23 o 
  10  17   2     2297.79     2246.07    502.38 o 
  11  17   2     4168.99     4364.80    483.10 o 
 -11  18   2       29.26      220.41    203.31 o 
 -10  18   2      866.47     1053.76    219.04 o 
  -9  18   2     1733.61     1595.04    207.85 o 
  -8  18   2     7429.91     8304.53    463.45 o 
  -7  18   2     8331.99     8841.96    524.15 o 
  -6  18   2    33382.40    36578.55   1704.69 o 
  -5  18   2     6060.97     6857.79    349.99 o 
  -4  18   2     4566.67     5043.76    230.39 o 
  -3  18   2     9824.89    10188.95    353.48 o 
  -2  18   2    45058.91    47796.14   1857.80 o 
  -1  18   2     2310.46     2106.04    172.49 o 
   0  18   2       27.26       15.03     63.62 o 
   1  18   2    17752.43    20421.03   1955.53 o 
   2  18   2    39598.20    40082.64   1404.96 o 
   3  18   2     3363.26     3566.83    196.39 o 
   4  18   2      724.20      894.44    115.50 o 
   5  18   2      105.04      130.44     65.14 o 
   6  18   2      914.35     1116.03    126.97 o 
   7  18   2       21.08       65.17     95.89 o 
   8  18   2     5859.00     5650.03    442.00 o 
   9  18   2     6038.90     7162.24    628.87 o 
  10  18   2     5018.07     5449.53    630.37 o 
 -10  19   2        0.76      -87.32    181.16 o 
  -9  19   2    17439.67    19702.13   1262.09 o 
  -8  19   2    14675.51    16408.60   1126.70 o 
  -7  19   2       84.99      166.10    116.57 o 
  -6  19   2    11971.87    12778.72    582.82 o 
  -5  19   2      252.61      235.80    100.75 o 
  -4  19   2       15.11       59.11     91.61 o 
  -3  19   2    42521.43    43491.23   1583.22 o 
  -2  19   2     6546.06     6806.45    316.41 o 
  -1  19   2     3312.18     3543.46    214.54 o 
   0  19   2     6220.14     6627.22    283.23 o 
   1  19   2     2735.05     2979.78    186.78 o 
   2  19   2    21966.33    23315.56    927.04 o 
   3  19   2    26192.69    27931.92    989.37 o 
   4  19   2    17458.80    18913.03    738.83 o 
   5  19   2     1596.36     1733.56    169.67 o 
   6  19   2     9734.87    10095.16    513.37 o 
   7  19   2     6493.17     6505.93    356.30 o 
   8  19   2       24.81      -54.07    124.10 o 
   9  19   2     8096.02     8220.96    806.76 o 
  -9  20   2      232.61      311.27    147.11 o 
  -8  20   2    21417.67    24267.08   1317.68 o 
  -7  20   2    13051.56    14054.32    606.98 o 
  -6  20   2     1954.96     1736.80    152.23 o 
  -5  20   2     1034.16     1058.46    125.61 o 
  -4  20   2    25003.49    26170.87    920.88 o 
  -3  20   2      289.87      281.57     89.85 o 
  -2  20   2     5986.55     6513.19    330.23 o 
  -1  20   2     2407.07     2743.69    214.31 o 
   0  20   2      347.27      359.30    113.27 o 
   1  20   2      320.09      332.76     87.88 o 
   2  20   2    15817.29    16715.96    645.01 o 
   3  20   2    10890.47    10649.04    410.75 o 
   4  20   2    24624.87    25582.30    914.42 o 
   5  20   2     4904.86     5230.99    306.73 o 
   6  20   2     2261.76     2217.88    210.56 o 
   7  20   2     5052.52     6125.50    487.61 o 
   8  20   2     6028.25     6431.05    397.61 o 
   9  20   2     1593.22     1248.39    312.58 o 
  -9  21   2     9033.02    10783.64   1167.19 o 
  -8  21   2    30161.70    35176.36   1837.20 o 
  -7  21   2      358.60      405.61    135.72 o 
  -6  21   2      911.90      879.78    152.30 o 
  -5  21   2     2032.94     2273.65    181.03 o 
  -4  21   2     3076.47     3201.35    181.05 o 
  -3  21   2    14361.62    14955.96    651.43 o 
  -2  21   2     3671.59     4372.47    441.87 o 
  -1  21   2     6442.24     6733.66    408.86 o 
   0  21   2     8115.27     8511.77    402.98 o 
   1  21   2     2791.36     3005.44    214.38 o 
   2  21   2     4248.54     4227.99    212.27 o 
   3  21   2    32582.18    33237.30   1389.46 o 
   4  21   2     3003.49     3395.49    215.00 o 
   5  21   2     7715.09     8206.63    456.28 o 
   6  21   2      632.95      735.94    156.04 o 
   7  21   2        9.00      -95.45    115.97 o 
   8  21   2     3229.35     3879.51    399.33 o 
  -8  22   2     3519.31     4907.98    831.67 o 
  -7  22   2     7641.82     8643.77    611.82 o 
  -6  22   2    17494.52    19391.14    969.64 o 
  -5  22   2     1253.14     1363.46    172.28 o 
  -4  22   2       78.74      100.43     83.15 o 
  -3  22   2    10757.39    11388.78    457.43 o 
  -2  22   2     1114.38     1193.31    147.86 o 
  -1  22   2     1581.63     1654.37    127.64 o 
   0  22   2      685.21      705.78     99.94 o 
   1  22   2     1370.34     1391.33    186.00 o 
   2  22   2    22148.65    21945.95    902.90 o 
   3  22   2      288.01      266.23     79.37 o 
   4  22   2    12586.95    12949.82    575.02 o 
   5  22   2     1086.16      939.55    140.38 o 
   6  22   2      602.36      439.71    153.19 o 
   7  22   2      834.68      912.13    179.92 o 
  -6  23   2     1582.79     1433.44    196.41 o 
  -5  23   2    14366.45    14642.53    618.94 o 
  -4  23   2     4244.94     4377.73    295.93 o 
  -3  23   2     6043.14     6291.19    356.58 o 
  -2  23   2     9685.25    10027.98    445.46 o 
  -1  23   2      477.09      437.66     97.19 o 
   0  23   2       23.94      -84.47     84.47 o 
   1  23   2    10730.86    10900.84    489.53 o 
   2  23   2     1124.17     1064.14    171.81 o 
   3  23   2    13901.36    14420.77    590.17 o 
   4  23   2       54.40       -0.38     94.45 o 
   5  23   2       66.60      132.97    115.00 o 
   6  23   2     4159.08     3882.24    246.15 o 
  -5  24   2     3562.11     3379.66    251.93 o 
  -4  24   2      681.91      610.86    138.75 o 
  -3  24   2     7081.19     7481.96    463.77 o 
  -2  24   2     3355.22     4527.44    593.16 o 
  -1  24   2     3015.33     3644.16    278.15 o 
   0  24   2      339.14      276.17     93.42 o 
   1  24   2      528.00      578.25     93.64 o 
   2  24   2     6425.66     6787.16    546.77 o 
   3  24   2     3240.53     3406.17    322.35 o 
   4  24   2       78.85      -26.84    109.14 o 
  -2  25   2     2995.18     4913.82   1446.81 o 
  -1  25   2     6329.97     6641.25    450.33 o 
   0  25   2     6528.53     6527.04    533.56 o 
   1  25   2     7053.14     7659.48    606.50 o 
   2  25   2       11.80      156.33    410.16 o 
 -15   1   3      665.46     1901.52   1241.91 o 
 -14   1   3     3170.50     7377.46   3037.92 o 
 -13   1   3       27.54     5091.98   3390.32 o 
 -12   1   3     3851.03    52242.53  11595.77 o 
 -11   1   3      618.61      698.60    137.81 o 
 -10   1   3     3843.95     3925.66    316.82 o 
  -9   1   3    13892.98    12268.19   1055.38 o 
  -8   1   3    16099.64    13538.92    824.61 o 
  -7   1   3    37125.59    29318.15   1334.81 o 
  -6   1   3     3384.26     2380.69    172.27 o 
  -5   1   3     2373.06     1921.67    155.92 o 
  -4   1   3     8328.29     8346.13    332.30 o 
  -3   1   3    10456.60     9478.47    399.81 o 
  -2   1   3      233.23      266.81     36.05 o 
  -1   1   3      252.66      355.03     30.82 o 
   1   1   3     1967.85     1929.41     71.04 o 
   2   1   3    17714.25    17086.47    428.38 o 
   3   1   3      369.19      422.99     50.23 o 
   4   1   3     2190.89     1804.63    190.88 o 
   5   1   3       36.83       22.81     53.18 o 
   6   1   3       96.85       86.60     69.24 o 
   7   1   3       91.92      167.66     86.16 o 
   8   1   3      839.42      890.06    156.78 o 
   9   1   3      314.74      347.60    119.37 o 
  10   1   3      210.24      231.99    133.65 o 
  11   1   3      670.11      741.60    193.90 o 
  12   1   3     5876.04     9254.54   1251.92 o 
  13   1   3     1237.17     1862.00    371.04 o 
  14   1   3     4834.60     7778.19   1209.91 o 
  15   1   3      423.48      328.70    323.12 o 
 -15   2   3     9893.33    16602.82   1865.41 o 
 -14   2   3      390.90      455.22    265.62 o 
 -13   2   3     6660.66     8881.39   1041.20 o 
 -12   2   3      372.22      393.49    153.57 o 
 -11   2   3      301.07    21194.67  13532.62 o 
 -10   2   3    17545.50    18225.04   1428.69 o 
  -9   2   3     3351.16     3481.70    280.59 o 
  -8   2   3    34283.87    29495.21   2402.14 o 
  -7   2   3    27856.99    24779.14   1015.38 o 
  -6   2   3     6196.10     4597.09    263.54 o 
  -5   2   3    12729.12    11222.01    800.33 o 
  -4   2   3        3.25       14.37     37.86 o 
  -3   2   3     1937.23     1799.92    101.86 o 
  -2   2   3       79.35      131.82     26.37 o 
  -1   2   3     3184.97     3170.30     64.68 o 
   0   2   3      578.71      959.43     31.13 o 
   1   2   3     8178.38     7942.51    342.02 o 
   2   2   3     2958.34     2622.14    217.14 o 
   3   2   3     1868.21     1660.85    174.81 o 
   4   2   3     3816.88     3377.72    282.25 o 
   5   2   3     2476.11     2474.95    191.44 o 
   6   2   3      404.43      362.88     77.09 o 
   7   2   3     6445.29     5459.64    605.08 o 
   8   2   3        5.54       42.25     71.87 o 
   9   2   3      370.88      210.89    136.94 o 
  10   2   3     1752.89     1785.01    249.28 o 
  11   2   3     3018.85     3403.77    470.74 o 
  12   2   3     3171.23     4953.84    526.01 o 
  13   2   3     7454.72    10305.50   1063.70 o 
  14   2   3        2.67     -230.22    230.22 o 
 -15   3   3     2838.25     6919.33   1313.00 o 
 -14   3   3     3859.02     8272.87   2474.88 o 
 -13   3   3     6060.55     7487.29    835.66 o 
 -12   3   3     7768.81    17722.25   4878.16 o 
 -11   3   3      756.99      804.83    161.71 o 
 -10   3   3       99.06      101.43     89.66 o 
  -9   3   3     9956.37    10796.02    799.57 o 
  -8   3   3     1565.98     1510.89    118.04 o 
  -7   3   3    25863.70    22853.97    824.60 o 
  -6   3   3    18019.20    16318.35    735.41 o 
  -5   3   3      713.38      704.28     71.86 o 
  -4   3   3    16562.34    17370.56    705.82 o 
  -3   3   3    17457.90    18331.17    588.87 o 
  -2   3   3    17008.89    18932.79    468.64 o 
  -1   3   3     4341.71     4898.64     88.14 o 
   0   3   3    15868.71    17562.15    276.57 o 
   1   3   3     3875.20     3751.77    244.97 o 
   2   3   3     1445.17     1241.89    118.76 o 
   3   3   3     7914.39     6875.75    564.98 o 
   4   3   3    10377.58     8973.57    763.56 o 
   5   3   3    16520.96    13986.97    723.13 o 
   6   3   3      726.96      724.83     81.39 o 
   7   3   3      469.41      468.87     82.67 o 
   8   3   3     1987.96     1854.18    262.87 o 
   9   3   3       71.22       70.95     83.85 o 
  10   3   3       37.92      -27.11    104.14 o 
  11   3   3      450.20      785.87    456.29 o 
  12   3   3     8800.39    12023.13   1033.24 o 
  13   3   3     2847.15    10441.57   3162.66 o 
  14   3   3      511.67      491.72    243.96 o 
 -15   4   3     4566.17     9045.89   2709.14 o 
 -14   4   3       69.80      320.41    252.80 o 
 -13   4   3     2969.11     3740.81    579.92 o 
 -12   4   3    11400.87    12777.09   1634.83 o 
 -11   4   3     2889.36     3049.58    448.37 o 
 -10   4   3     9495.63    10314.71    890.56 o 
  -9   4   3    20621.96    19992.70   2063.41 o 
  -8   4   3     2635.89     2599.57    226.62 o 
  -7   4   3      379.96      375.07     81.08 o 
  -6   4   3      769.80      884.79    108.77 o 
  -5   4   3    38653.38    32811.99   3668.83 o 
  -4   4   3    13178.43    12068.44   1015.46 o 
  -3   4   3    25536.38    24645.14   1444.83 o 
  -2   4   3    50259.51    55371.21   1597.40 o 
  -1   4   3    42380.54    46796.67   1345.36 o 
   0   4   3        3.17       79.38     15.82 o 
   1   4   3    14868.81    16493.92    445.09 o 
   2   4   3    49814.57    48045.94   2333.42 o 
   3   4   3     1024.33      988.30     78.92 o 
   4   4   3    21169.84    17666.08   1008.82 o 
   5   4   3      208.93      188.30     53.73 o 
   6   4   3    10034.29     8331.79    753.35 o 
   7   4   3    11451.25     9830.54   1190.03 o 
   8   4   3     5384.58     5304.53    385.61 o 
   9   4   3     1718.80     1915.57    214.73 o 
  10   4   3     1704.54     1884.37    226.30 o 
  11   4   3       27.70        6.46    156.71 o 
  12   4   3     1591.60     1872.78    344.06 o 
  13   4   3     6941.88     9712.18    782.13 o 
  14   4   3     1816.58     2391.94    555.55 o 
 -15   5   3      209.53      321.98    266.75 o 
 -14   5   3      728.89     1319.99    402.21 o 
 -13   5   3    11050.48    14890.13   1327.52 o 
 -12   5   3      112.48       74.89    155.09 o 
 -11   5   3    26290.96    32437.27   3529.14 o 
 -10   5   3    18943.65    19563.48   2113.47 o 
  -9   5   3    31676.27    29817.88   1554.50 o 
  -8   5   3    32473.44    29597.53   1465.50 o 
  -7   5   3     3428.64     3324.74    227.87 o 
  -6   5   3       52.05       95.65     66.37 o 
  -5   5   3     1464.01     1522.60    104.08 o 
  -4   5   3     2993.22     2728.80    128.55 o 
  -3   5   3    76012.24    77424.02   3019.05 o 
  -2   5   3    18718.36    19069.65    848.32 o 
  -1   5   3      592.99      798.66     33.11 o 
   0   5   3   213250.86   256106.13  11417.27 o 
   1   5   3    19553.03    19974.65    468.01 o 
   2   5   3     7440.68     7176.83    267.56 o 
   3   5   3   106723.01    99062.88   5161.97 o 
   4   5   3    20606.36    18209.68    522.21 o 
   5   5   3    26205.97    22678.56   1611.80 o 
   6   5   3      568.10      474.20    100.22 o 
   7   5   3     1891.57     1765.53    173.32 o 
   8   5   3     4440.52     3650.57    483.51 o 
   9   5   3     7764.50     9487.85    786.69 o 
  10   5   3     1788.20     1512.93    193.15 o 
  11   5   3     2362.45     2759.43    290.82 o 
  12   5   3      504.48    34367.21   4498.49 o 
  13   5   3      410.59      580.37    318.49 o 
  14   5   3     2397.47     3686.30    570.56 o 
 -15   6   3     3302.04     5765.21   1026.78 o 
 -14   6   3      165.56      218.38    303.19 o 
 -13   6   3     1349.03     1674.58    311.35 o 
 -12   6   3    37528.43    37941.21   5446.57 o 
 -11   6   3     6436.57     7693.76    594.54 o 
 -10   6   3    34858.98    30516.14   3401.46 o 
  -9   6   3    73589.74    68085.34   3832.01 o 
  -8   6   3     6490.50     5702.37    434.61 o 
  -7   6   3     2576.80     2456.50    180.69 o 
  -6   6   3      355.91      476.21     79.78 o 
  -5   6   3      757.54      635.84     78.44 o 
  -4   6   3    35174.03    33694.28   1076.76 o 
  -3   6   3    12926.32    13611.48    461.96 o 
  -2   6   3    10968.65    10798.23    335.34 o 
  -1   6   3   137930.92   156026.78   5649.05 o 
   0   6   3     1013.68     1163.49     38.83 o 
   1   6   3    23382.49    23933.34    479.57 o 
   2   6   3    40027.89    39799.04   1016.52 o 
   3   6   3     2669.74     2600.87     94.40 o 
   4   6   3    10352.26     9278.90    277.54 o 
   5   6   3     1763.50     1781.05    122.50 o 
   6   6   3    10745.95     9914.51    735.72 o 
   7   6   3     3866.13     2892.36    428.10 o 
   8   6   3     7625.43     8589.26    748.91 o 
   9   6   3       29.66      153.90    135.29 o 
  10   6   3     1266.19     1428.64    262.57 o 
  11   6   3       21.68        8.79    184.97 o 
  12   6   3      470.34      376.53    179.69 o 
  13   6   3     4530.20     6111.27   1405.97 o 
  14   6   3      302.00      568.17    260.13 o 
 -15   7   3      213.39       39.56    195.24 o 
 -14   7   3     5791.11    10877.57   1087.69 o 
 -13   7   3    11095.51    14931.92   1224.18 o 
 -12   7   3     1339.23     1582.32    511.84 o 
 -11   7   3    25493.38    30696.40   2765.12 o 
 -10   7   3    17386.19    17428.30   1093.33 o 
  -9   7   3     4504.99     3975.69    309.05 o 
  -8   7   3    12692.20    12074.27    965.93 o 
  -7   7   3     3693.32     3722.48    220.04 o 
  -6   7   3     2890.76     2854.28    211.69 o 
  -5   7   3     1176.37     1248.11     77.79 o 
  -4   7   3    25779.49    25503.54    594.64 o 
  -3   7   3    83808.02    87222.42   2912.33 o 
  -2   7   3    12658.01    13442.56    266.56 o 
  -1   7   3     2085.93     2539.76     74.70 o 
   0   7   3   175695.67   205995.34   8472.51 o 
   1   7   3     1598.08     1850.67     72.44 o 
   2   7   3     2536.34     2461.24     87.76 o 
   3   7   3    45133.34    46163.84   1412.80 o 
   4   7   3      412.18      379.34     92.68 o 
   5   7   3      260.96      302.96     64.25 o 
   6   7   3     3963.32     3747.17    272.36 o 
   7   7   3       36.65       80.89     64.01 o 
   8   7   3     8799.91     8206.96    939.94 o 
   9   7   3     1708.80     1370.51    214.21 o 
  10   7   3      473.05      340.23    111.46 o 
  11   7   3     9782.67     8269.43   1026.34 o 
  12   7   3     2923.33     4295.59    546.28 o 
  13   7   3       39.14      152.72    153.88 o 
  14   7   3      668.40     1050.14    297.74 o 
 -15   8   3     9373.11    14120.59   2172.30 o 
 -14   8   3      806.29      926.98    198.23 o 
 -13   8   3        5.89      -91.70    102.62 o 
 -12   8   3    30751.54    38939.42   2542.86 o 
 -11   8   3      354.22      269.45    120.00 o 
 -10   8   3     2301.70     1980.92    186.60 o 
  -9   8   3    10568.50     9275.69    844.20 o 
  -8   8   3    29828.51    26535.95   1536.47 o 
  -7   8   3     2016.55     2207.87    193.12 o 
  -6   8   3     4399.13     4179.87    181.11 o 
  -5   8   3       15.89       23.14     60.56 o 
  -4   8   3    31368.63    32257.51    990.74 o 
  -3   8   3    10823.90    11194.84    371.45 o 
  -2   8   3     6746.15     7423.03    180.51 o 
  -1   8   3    97863.26   108661.68   3517.16 o 
   0   8   3       18.64      122.96     29.09 o 
   1   8   3     8565.11     7981.42    148.49 o 
   2   8   3      471.69      502.46     54.62 o 
   3   8   3    29395.37    29092.10    787.28 o 
   4   8   3     7879.07     7222.80    286.80 o 
   5   8   3       54.97        2.52     56.30 o 
   6   8   3     2719.05     3109.68    254.85 o 
   7   8   3     1335.35     1178.14    111.31 o 
   8   8   3       22.92       29.09     72.96 o 
   9   8   3      423.39      345.32     89.30 o 
  10   8   3    10517.18     6874.29   1515.83 o 
  11   8   3     9469.26     9740.98   1637.74 o 
  12   8   3      197.97      373.65    172.22 o 
  13   8   3     2723.61     3199.79    740.78 o 
  14   8   3      111.15      397.00    575.61 o 
 -14   9   3     3932.39     4824.70    717.61 o 
 -13   9   3     6005.90     6092.08    954.06 o 
 -12   9   3      228.17      476.55    178.60 o 
 -11   9   3     1970.88     1674.53    221.23 o 
 -10   9   3     8934.51     7834.66    563.15 o 
  -9   9   3    12843.46    11555.18   1134.29 o 
  -8   9   3     1167.07     1045.17    145.92 o 
  -7   9   3    13736.84    13465.35    502.83 o 
  -6   9   3    28216.50    27979.41   1031.55 o 
  -5   9   3      133.06      134.28     59.97 o 
  -4   9   3       10.31       70.56     72.51 o 
  -3   9   3    20337.22    20505.92    433.84 o 
  -2   9   3     2495.10     2936.06     95.18 o 
  -1   9   3    11172.88    11698.47    271.58 o 
   0   9   3    52400.11    56420.40   1386.55 o 
   1   9   3    34595.18    35944.01    757.56 o 
   2   9   3      968.44     1194.66     85.01 o 
   3   9   3     3426.12     3469.05    145.75 o 
   4   9   3    26865.54    26469.12    839.46 o 
   5   9   3     1255.39     1225.68    123.29 o 
   6   9   3     4836.72     4771.44    335.68 o 
   7   9   3      885.93     1103.26    113.98 o 
   8   9   3     2339.16     2350.17    188.01 o 
   9   9   3      433.61      184.89    164.07 o 
  10   9   3      818.56      986.71    305.11 o 
  11   9   3       37.48      269.80    191.90 o 
  12   9   3     1566.51     1699.37    226.32 o 
  13   9   3      234.40      586.64    176.49 o 
  14   9   3      467.29      669.50    371.52 o 
 -14  10   3      247.57      318.76    136.06 o 
 -13  10   3      206.12      264.34    154.99 o 
 -12  10   3     3602.66     3183.88    371.68 o 
 -11  10   3      292.36      292.07    135.41 o 
 -10  10   3     8641.70    10858.99   1272.10 o 
  -9  10   3      645.48      556.12    114.22 o 
  -8  10   3    29619.74    30597.91   1473.06 o 
  -7  10   3    12451.88    12266.05    464.27 o 
  -6  10   3     4923.71     4912.48    264.36 o 
  -5  10   3    31992.72    32016.08   1131.20 o 
  -4  10   3     5491.64     5553.42    189.50 o 
  -3  10   3     8448.21     8937.73    214.95 o 
  -2  10   3     5753.54     6138.56    199.13 o 
  -1  10   3     5078.98     5709.66    149.89 o 
   0  10   3     9667.66    10135.17    236.34 o 
   1  10   3     6504.23     6415.15    174.34 o 
   2  10   3     1151.84     1302.01     96.25 o 
   3  10   3     4097.83     4269.90    198.58 o 
   4  10   3     1217.78     1177.53     83.17 o 
   5  10   3       14.83       -0.31     57.48 o 
   6  10   3    17364.01    16734.71    658.00 o 
   7  10   3     4334.56     4230.60    471.27 o 
   8  10   3     4396.38     4186.51    333.41 o 
   9  10   3     3296.45     3715.62    813.50 o 
  10  10   3     1345.22     1515.09    297.91 o 
  11  10   3     4606.53     5107.31    853.45 o 
  12  10   3      409.01      604.61    276.06 o 
  13  10   3     2596.10     3280.68   1077.91 o 
 -14  11   3      185.24      331.45    184.12 o 
 -13  11   3      165.94      226.77    152.31 o 
 -12  11   3     1488.81     1337.82    195.41 o 
 -11  11   3     7736.61     6873.83    803.93 o 
 -10  11   3    36004.63    34443.45   2399.11 o 
  -9  11   3    10684.90    11465.95    766.63 o 
  -8  11   3    10322.39     9909.14    548.41 o 
  -7  11   3    14890.66    14851.12    535.03 o 
  -6  11   3    24961.62    25024.20    915.44 o 
  -5  11   3        8.36      129.90     70.57 o 
  -4  11   3    24748.37    24087.99    610.38 o 
  -3  11   3     8269.25     8795.24    200.40 o 
  -2  11   3    17668.80    17487.45    462.63 o 
  -1  11   3     9076.42     9735.95    287.09 o 
   0  11   3      919.89      967.39     59.79 o 
   1  11   3     9960.81    10080.73    274.94 o 
   2  11   3    66243.23    69541.63   2015.27 o 
   3  11   3     6166.82     5978.04    211.52 o 
   4  11   3    11108.19    11577.63    560.33 o 
   5  11   3     5477.79     5799.48    258.64 o 
   6  11   3       13.96        1.04     65.99 o 
   7  11   3    18747.66    18008.27    856.89 o 
   8  11   3      893.69     1145.03    286.66 o 
   9  11   3     1502.24     1289.17    198.51 o 
  10  11   3     1623.42     1342.26    198.44 o 
  11  11   3      109.28      145.63     97.97 o 
  12  11   3    19442.53    22240.91   3180.18 o 
  13  11   3     1373.13     1799.22    440.18 o 
 -14  12   3      842.33      651.54    172.48 o 
 -13  12   3      376.61      328.80    153.38 o 
 -12  12   3      396.34      726.78    350.78 o 
 -11  12   3     2705.58     2521.62    363.44 o 
 -10  12   3     4001.92     3783.90    308.68 o 
  -9  12   3        1.47      134.65     95.50 o 
  -8  12   3       54.52       55.06     85.38 o 
  -7  12   3       73.78      254.00    104.02 o 
  -6  12   3     1010.01     1006.80    152.48 o 
  -5  12   3    24506.51    25233.71   1174.98 o 
  -4  12   3     4254.85     4819.64    182.06 o 
  -3  12   3    20578.14    21289.36    478.50 o 
  -2  12   3      842.95      981.44     62.28 o 
  -1  12   3    10488.49    10903.55    396.02 o 
   0  12   3     4489.46     5122.01    223.08 o 
   1  12   3    21661.88    22062.47    594.12 o 
   2  12   3     4338.58     4188.36    168.09 o 
   3  12   3       59.55       95.88     61.74 o 
   4  12   3     5282.13     5248.23    287.86 o 
   5  12   3     5014.88     4909.46    192.76 o 
   6  12   3     7189.41     6882.02    278.75 o 
   7  12   3     2121.23     2067.33    152.72 o 
   8  12   3     4100.78     4420.83    265.17 o 
   9  12   3     1568.29     1472.90    141.91 o 
  10  12   3     1040.73      931.79    228.65 o 
  11  12   3        4.71      141.87     99.47 o 
  12  12   3     1113.36      897.80    135.27 o 
  13  12   3    22537.37    30255.92   3036.74 o 
 -13  13   3     3115.89     3004.81    296.22 o 
 -12  13   3     6137.50     6507.00    640.11 o 
 -11  13   3     3559.39     3671.16    325.88 o 
 -10  13   3    19970.23    21409.77   1244.65 o 
  -9  13   3    11513.54    11619.35    650.51 o 
  -8  13   3    15568.34    15755.43    892.37 o 
  -7  13   3    31156.63    33422.76   1711.62 o 
  -6  13   3     1254.02     1447.65    162.62 o 
  -5  13   3     2305.23     2576.28    162.68 o 
  -4  13   3    21972.55    21514.01    612.32 o 
  -3  13   3      108.26      148.64     47.15 o 
  -2  13   3     3912.68     3993.83    149.16 o 
  -1  13   3    11397.62    11923.11    388.75 o 
   0  13   3     2038.41     2233.19    106.91 o 
   1  13   3    10576.99    10853.68    301.57 o 
   2  13   3    19073.26    19942.50    496.25 o 
   3  13   3     2408.29     2491.86    153.24 o 
   4  13   3    11919.21    12393.43    595.87 o 
   5  13   3    10645.90    10955.85    676.13 o 
   6  13   3     1652.57     1677.06    117.58 o 
   7  13   3    19332.79    19684.68    989.35 o 
   8  13   3       18.87       49.65     83.54 o 
   9  13   3      997.68      948.26    154.47 o 
  10  13   3     1140.33     1144.72    204.66 o 
  11  13   3     5480.80     5099.33    581.45 o 
  12  13   3     6241.89     6124.67    901.84 o 
 -13  14   3      879.94      705.30    205.66 o 
 -12  14   3      159.03      203.08    115.25 o 
 -11  14   3     4740.03     5098.43    391.32 o 
 -10  14   3      169.81      269.40    117.71 o 
  -9  14   3      480.04      495.93    165.30 o 
  -8  14   3    11945.05    13056.42    713.96 o 
  -7  14   3     2585.47     2836.25    263.88 o 
  -6  14   3      630.47      663.74    171.83 o 
  -5  14   3     2063.18     2149.23    166.49 o 
  -4  14   3     7501.14     7640.52    269.34 o 
  -3  14   3     1612.68     1508.24     91.09 o 
  -2  14   3     8236.10     7900.50    251.90 o 
  -1  14   3      445.90      651.85    103.80 o 
   0  14   3     1705.39     1939.55    110.79 o 
   1  14   3    10229.85    10155.27    333.40 o 
   2  14   3     1671.10     1636.29    113.13 o 
   3  14   3     9875.42     9751.85    343.06 o 
   4  14   3    45220.90    47261.84   1633.02 o 
   5  14   3      958.17     1118.21    133.94 o 
   6  14   3     1664.93     1626.95    217.52 o 
   7  14   3      137.21      133.82     71.90 o 
   8  14   3     1506.12     1413.42    213.87 o 
   9  14   3      630.36      645.88    120.27 o 
  10  14   3     4706.42     5071.62    384.06 o 
  11  14   3      772.77      845.31    174.99 o 
  12  14   3     2258.99     1762.83    199.33 o 
 -12  15   3     1593.61     1751.93    243.90 o 
 -11  15   3    10044.66    11231.46    788.92 o 
 -10  15   3    12844.40    14713.67    989.37 o 
  -9  15   3     1406.72     1544.14    233.77 o 
  -8  15   3    17642.64    19285.71    967.69 o 
  -7  15   3    34009.78    37664.57   2013.79 o 
  -6  15   3     5764.23     5980.64    373.33 o 
  -5  15   3      268.78      438.94     93.42 o 
  -4  15   3     1427.97     1520.45    111.75 o 
  -3  15   3     3583.15     3847.74    165.41 o 
  -2  15   3     1150.10     1120.04     71.08 o 
  -1  15   3     7984.62     8726.66    304.52 o 
   0  15   3     1432.90     1500.06    109.61 o 
   1  15   3    26132.62    26632.20    690.64 o 
   2  15   3     4347.47     4394.69    204.28 o 
   3  15   3     8292.95     8592.68    291.24 o 
   4  15   3    11565.62    11897.84    377.40 o 
   5  15   3     7464.60     7347.10    374.77 o 
   6  15   3      465.06      491.41    107.87 o 
   7  15   3      883.35      798.28    203.24 o 
   8  15   3      137.36      160.35    126.11 o 
   9  15   3     1704.35     1602.59    261.79 o 
  10  15   3     2640.80     2255.77    261.07 o 
  11  15   3     7189.39     6491.58    553.75 o 
  12  15   3     1361.65      919.49    383.79 o 
 -12  16   3      305.52      302.13    153.39 o 
 -11  16   3     7723.25     9066.24    690.11 o 
 -10  16   3     4686.36     5971.90    656.90 o 
  -9  16   3     1243.47      934.05    179.95 o 
  -8  16   3     3433.28     3495.08    329.41 o 
  -7  16   3     4282.67     4584.07    263.70 o 
  -6  16   3      123.03      145.57     80.50 o 
  -5  16   3     2491.03     2528.24    217.44 o 
  -4  16   3      593.49      639.56     84.22 o 
  -3  16   3      790.40      766.20     91.30 o 
  -2  16   3     5793.57     5656.94    220.73 o 
  -1  16   3     1085.19     1102.56    107.62 o 
   0  16   3    23296.03    24599.91    848.63 o 
   1  16   3    13859.90    14707.02    473.44 o 
   2  16   3    11692.71    11385.63    374.81 o 
   3  16   3    17702.31    18274.10    609.68 o 
   4  16   3    17931.87    18972.00    723.35 o 
   5  16   3     1863.03     1875.60    258.98 o 
   6  16   3      400.98      398.87    157.09 o 
   7  16   3       21.95       48.99     89.19 o 
   8  16   3      100.02      295.93    193.77 o 
   9  16   3     3188.25     3612.38    484.66 o 
  10  16   3      693.05      696.37    143.10 o 
  11  16   3     1370.12     1205.44    205.90 o 
 -11  17   3     8618.76     9561.83    710.98 o 
 -10  17   3     9108.35    10600.60    740.50 o 
  -9  17   3      959.28     1085.17    263.12 o 
  -8  17   3     2525.67     2335.38    225.37 o 
  -7  17   3      348.65      435.90     92.80 o 
  -6  17   3     1665.74     1703.51    123.36 o 
  -5  17   3      145.66      150.55     69.12 o 
  -4  17   3      229.74      288.64     78.86 o 
  -3  17   3     3475.98     3622.59    180.38 o 
  -2  17   3    15832.94    16361.07    595.71 o 
  -1  17   3     3969.88     4051.05    215.92 o 
   0  17   3     3662.43     3777.06    199.96 o 
   1  17   3    24788.50    25370.25    818.21 o 
   2  17   3    15325.72    15368.24    520.66 o 
   3  17   3     1262.81     1171.89    117.92 o 
   4  17   3      551.91      611.86     97.28 o 
   5  17   3      919.01     1070.90    103.91 o 
   6  17   3     8751.24     9082.42    581.71 o 
   7  17   3      272.81       85.58    140.63 o 
   8  17   3      348.75      285.40    120.74 o 
   9  17   3     1199.38     1387.24    241.76 o 
  10  17   3       99.89       39.17    137.10 o 
  11  17   3     3848.18     3249.31    989.37 o 
 -11  18   3     1739.27     1889.22    289.09 o 
 -10  18   3      280.10      328.05    167.04 o 
  -9  18   3     1714.34     1757.48    251.61 o 
  -8  18   3     5038.79     5738.67    318.69 o 
  -7  18   3     4731.35     5303.81    265.94 o 
  -6  18   3      605.77      390.89    128.82 o 
  -5  18   3     3016.81     2891.32    206.91 o 
  -4  18   3      124.97      170.03     65.26 o 
  -3  18   3    21447.44    21632.06    677.51 o 
  -2  18   3      166.05      271.29     75.92 o 
  -1  18   3     1663.72     1634.13    166.13 o 
   0  18   3    14336.24    14898.64    483.94 o 
   1  18   3    10384.01    11353.99    378.79 o 
   2  18   3       65.32      100.84     58.33 o 
   3  18   3     6556.45     6558.91    311.96 o 
   4  18   3     5289.31     6177.94    359.47 o 
   5  18   3       45.31       36.46     62.59 o 
   6  18   3     2571.21     2727.09    177.98 o 
   7  18   3      139.87       19.32    117.38 o 
   8  18   3     6960.48     7426.85    581.78 o 
   9  18   3      712.25     1094.84    234.61 o 
  10  18   3      492.41      331.96    144.57 o 
 -10  19   3      293.55      321.41    184.33 o 
  -9  19   3     4388.05     4549.52    451.46 o 
  -8  19   3       72.27        8.22     80.22 o 
  -7  19   3      169.24       11.00     82.57 o 
  -6  19   3     3704.74     3782.56    291.19 o 
  -5  19   3    15795.75    17224.51    777.84 o 
  -4  19   3        0.69       -2.46     70.75 o 
  -3  19   3    11757.63    12292.10    462.38 o 
  -2  19   3    36813.72    39610.36   1395.75 o 
  -1  19   3     7586.47     8187.84    458.21 o 
   0  19   3     8257.20     9045.90    373.59 o 
   1  19   3     7711.94     8897.61    785.70 o 
   2  19   3    12380.88    11925.31    544.59 o 
   3  19   3     2790.87     2911.77    171.11 o 
   4  19   3      215.61      254.97     96.54 o 
   5  19   3      339.74      322.03    100.32 o 
   6  19   3     1029.20     1159.62    156.19 o 
   7  19   3      129.08       58.85     80.11 o 
   8  19   3     2791.86     2986.67    459.86 o 
   9  19   3     5451.89     5586.33    499.24 o 
  -9  20   3      196.24      296.15    135.61 o 
  -8  20   3       47.46      111.66    118.74 o 
  -7  20   3      356.81      592.63    113.69 o 
  -6  20   3     4997.90     5426.72    352.19 o 
  -5  20   3      206.13      281.40    103.02 o 
  -4  20   3      631.22      820.50    131.87 o 
  -3  20   3    16521.10    17185.45    672.49 o 
  -2  20   3     2858.32     2856.39    198.00 o 
  -1  20   3     4255.48     4666.53    184.09 o 
   0  20   3     7665.74     7981.07    286.76 o 
   1  20   3       33.30      -11.25     74.34 o 
   2  20   3     1304.37     1340.24    130.81 o 
   3  20   3     4089.66     3979.48    198.61 o 
   4  20   3     1214.84     1456.97    134.72 o 
   5  20   3    10085.13    10058.75    446.17 o 
   6  20   3      863.15      820.10    130.28 o 
   7  20   3     3000.24     3126.75    312.63 o 
   8  20   3     2738.55     2246.37    220.32 o 
   9  20   3     4062.44     3087.74    914.61 o 
  -9  21   3        4.36     -174.46    183.77 o 
  -8  21   3      212.14      308.28    113.73 o 
  -7  21   3      298.72      284.22    118.78 o 
  -6  21   3     7286.42     7621.15    379.95 o 
  -5  21   3    11902.74    12980.26    593.85 o 
  -4  21   3     2981.75     3147.68    244.81 o 
  -3  21   3     1216.11     1140.55    115.94 o 
  -2  21   3     9240.07     9828.62    502.58 o 
  -1  21   3    17202.64    20316.06   1402.84 o 
   0  21   3    39849.53    42741.50   1963.58 o 
   1  21   3    16622.07    17240.97    813.73 o 
   2  21   3     1696.21     1693.24    128.46 o 
   3  21   3     8820.90     9091.85    397.92 o 
   4  21   3      619.71      535.24     77.57 o 
   5  21   3      193.97      264.17     98.17 o 
   6  21   3     5980.45     5936.01    413.55 o 
   7  21   3     2218.30     2202.09    217.33 o 
   8  21   3     7061.87     7787.79    589.52 o 
  -8  22   3      184.40      157.39    133.70 o 
  -7  22   3     3197.11     3122.42    343.49 o 
  -6  22   3     2373.17     2234.67    251.60 o 
  -5  22   3      635.94      703.63    106.12 o 
  -4  22   3      203.70      299.40    124.05 o 
  -3  22   3      316.47      268.02    108.76 o 
  -2  22   3      922.43     1122.75    146.45 o 
  -1  22   3     6737.13     7212.25    310.31 o 
   0  22   3     4266.58     4791.81    283.31 o 
   1  22   3     1296.34     1211.92    139.85 o 
   2  22   3     1272.49     1127.60    118.11 o 
   3  22   3     2979.37     3131.39    213.96 o 
   4  22   3      865.60      685.73    112.59 o 
   5  22   3     3606.33     3582.75    296.44 o 
   6  22   3       92.21       73.87    113.13 o 
   7  22   3      530.27      440.78    152.21 o 
  -6  23   3     2079.39     2078.20    220.15 o 
  -5  23   3     1156.72     1287.99    141.17 o 
  -4  23   3     6309.52     6734.67    305.52 o 
  -3  23   3     5691.82     5656.96    305.56 o 
  -2  23   3      243.82      265.59     85.93 o 
  -1  23   3     5268.08     5836.93    290.27 o 
   0  23   3    30494.73    31982.44   1231.67 o 
   1  23   3     7380.19     8347.06    923.64 o 
   2  23   3      394.41      360.53    118.09 o 
   3  23   3    23671.47    24031.42   1936.03 o 
   4  23   3     1614.03     1557.08    259.79 o 
   5  23   3      648.72      500.73    247.64 o 
  -5  24   3       46.93       -6.69     81.86 o 
  -4  24   3        7.76       22.54     92.45 o 
  -3  24   3       15.34      -58.46     94.75 o 
  -2  24   3     3320.26     3268.55    346.97 o 
  -1  24   3     2733.25     2181.43    421.04 o 
   0  24   3     2180.94     2025.04    401.26 o 
   1  24   3     1254.16     1591.54    466.59 o 
   2  24   3     6101.41     6421.29    731.55 o 
   3  24   3     1816.33     2109.46    264.11 o 
   4  24   3     1640.12     1594.66    302.07 o 
  -2  25   3     2046.17     1619.47    296.16 o 
  -1  25   3      236.40       95.12    179.85 o 
   0  25   3    20353.42    21893.79   1313.36 o 
   1  25   3     2921.40     3196.62    484.51 o 
 -16   0   4     4197.93     9149.40   3753.55 o 
 -15   0   4     5675.54     8017.98   1451.66 o 
 -14   0   4     4564.59     4970.53    927.48 o 
 -11   0   4    23305.76    23312.57   1485.02 o 
 -10   0   4     4498.46     4188.84    470.18 o 
  -9   0   4    95258.20    88580.71   8314.13 o 
  -8   0   4    25157.95    19953.99   3729.87 o 
  -7   0   4     4874.85     3277.26    507.35 o 
  -6   0   4    80226.65    68975.66   4144.40 o 
  -5   0   4      207.57      219.39     81.17 o 
  -4   0   4   188373.38   202144.66  15148.16 o 
  -3   0   4    76557.55    87394.62   4324.31 o 
  -2   0   4    43303.61    50344.48   1597.41 o 
  -1   0   4    44547.20    51596.15   1627.04 o 
   0   0   4      460.48      494.40     41.29 o 
   1   0   4     8256.63     8978.78    234.42 o 
   2   0   4   207044.67   206987.59  16039.58 o 
   3   0   4   193676.17   198268.02  15207.78 o 
   4   0   4     9380.39     8768.65    856.87 o 
   5   0   4      712.76      469.84    109.65 o 
   6   0   4     2553.00     2538.20    237.60 o 
   7   0   4    20276.56    15509.98   1664.94 o 
   8   0   4    68834.95    63435.59   6736.20 o 
   9   0   4    11575.42    11946.91    876.81 o 
  10   0   4    21149.50    24197.44   1959.08 o 
  11   0   4    65457.09    90205.51   8606.76 o 
  12   0   4    20158.18    27418.09   4028.13 o 
  13   0   4       20.64      219.33    257.25 o 
  14   0   4     2618.98     4092.27   1000.93 o 
 -16   1   4     2109.66     3330.13    741.58 o 
 -15   1   4     5895.67    12570.22   4032.46 o 
 -13   1   4     1660.76     2232.23    316.57 o 
 -12   1   4    16686.14    17686.81   1020.72 o 
 -10   1   4     3091.86     3280.86    356.08 o 
  -9   1   4       43.65       89.47    101.59 o 
  -8   1   4    22066.23    17184.10   1706.87 o 
  -7   1   4     5230.28     3552.05    404.44 o 
  -6   1   4    21379.80    18194.32   1282.18 o 
  -5   1   4      868.53      718.12     85.24 o 
  -4   1   4    10050.04    10521.33    304.11 o 
  -3   1   4   275277.91   312052.25  19125.47 o 
  -2   1   4     5211.78     6406.11     89.03 o 
  -1   1   4     2224.47     2498.41     51.75 o 
   0   1   4    26455.92    29913.24    623.55 o 
   1   1   4     3279.20     3477.32     80.81 o 
   2   1   4     1234.09     1543.89     62.87 o 
   3   1   4   179502.02   174927.67   8672.28 o 
   4   1   4     7438.61     6541.59    421.39 o 
   5   1   4      498.28      559.77     78.39 o 
   6   1   4     7998.28     6587.98    505.27 o 
   7   1   4    11217.95     8677.70    737.06 o 
   8   1   4    29352.07    26928.02   1156.03 o 
   9   1   4    49326.61    50626.65   3119.14 o 
  10   1   4       86.93       84.68    128.32 o 
  11   1   4    65091.13    85252.45   6182.20 o 
  12   1   4    14539.35    21181.04   1414.43 o 
  13   1   4     3551.49     4799.51    887.50 o 
  14   1   4     3351.86     5392.96    790.04 o 
 -16   2   4      284.90      509.73    423.89 o 
 -15   2   4     5638.63    10293.47   2076.01 o 
 -14   2   4     9579.86    12554.45   1343.04 o 
 -13   2   4    19975.36    25401.43   2083.53 o 
 -12   2   4    19303.37    24077.62   2697.53 o 
 -11   2   4      178.80      116.09     90.45 o 
 -10   2   4     8071.76     7039.33   1818.83 o 
  -9   2   4    28634.48    30713.36   2650.03 o 
  -8   2   4     7810.77     6142.22    310.25 o 
  -7   2   4     9591.54     8234.77    515.46 o 
  -6   2   4    40088.89    34288.31   2884.13 o 
  -5   2   4      940.27      829.52     78.78 o 
  -4   2   4   102374.16    93684.58   9682.34 o 
  -3   2   4    63028.17    65654.15   3005.09 o 
  -2   2   4      203.69      313.82     32.17 o 
  -1   2   4    61870.34    72715.41   2064.22 o 
   0   2   4    57526.42    66731.42   1564.07 o 
   1   2   4     4409.51     4808.25    176.08 o 
   2   2   4   175946.78   169578.81   7997.74 o 
   3   2   4    37188.99    30467.37   2193.19 o 
   4   2   4     6484.11     5817.85    478.59 o 
   5   2   4    12853.21    10405.71    590.10 o 
   6   2   4    29886.17    24303.12   1422.23 o 
   7   2   4     2470.32     2238.13    160.31 o 
   8   2   4     5538.20     4933.45    523.88 o 
   9   2   4    23500.06    23770.03   1752.07 o 
  10   2   4       15.72       92.96    118.58 o 
  11   2   4      437.50      527.55    169.24 o 
  12   2   4    26011.94    37423.92   3152.42 o 
  13   2   4    11382.63    17938.96   1617.00 o 
  14   2   4    11144.83    17466.45   1829.72 o 
 -15   3   4       48.56      230.52    376.73 o 
 -14   3   4     7281.04    10340.23   1158.76 o 
 -13   3   4     3689.87     4321.97    461.50 o 
 -12   3   4    16262.68    20197.03   1589.86 o 
 -11   3   4    32821.32    39652.78   4050.47 o 
 -10   3   4     4931.73     9400.58   2449.87 o 
  -9   3   4    25386.19    24615.91   1644.88 o 
  -8   3   4     1220.19     1080.88    120.85 o 
  -7   3   4    19385.67    17905.85   1050.10 o 
  -6   3   4     6383.78     6124.45    373.68 o 
  -5   3   4     1351.90     1143.81    111.47 o 
  -4   3   4    19100.90    16360.69   1522.15 o 
  -3   3   4   122714.88   122025.38  10900.99 o 
  -2   3   4     4620.25     4686.00    155.63 o 
  -1   3   4       24.33      195.26     23.71 o 
   0   3   4    15801.07    16987.25    299.67 o 
   1   3   4      145.09      222.61     35.36 o 
   2   3   4    34911.91    33184.66   1487.39 o 
   3   3   4    15777.12    12190.36   1078.88 o 
   4   3   4     5619.53     4937.33    338.85 o 
   5   3   4    75932.84    65338.01   3863.86 o 
   6   3   4    11099.18    10280.47    547.55 o 
   7   3   4    13638.17    13290.06    770.61 o 
   8   3   4     7657.61     7362.13    710.72 o 
   9   3   4     6945.24     7466.13    860.55 o 
  10   3   4       39.16      192.84    121.99 o 
  11   3   4    10810.03    14055.82   1179.69 o 
  12   3   4    17975.37    24401.36   2041.43 o 
  13   3   4    10846.36    15956.20   1333.05 o 
  14   3   4     8444.08    14314.47   1507.87 o 
 -15   4   4      107.36      163.59    214.38 o 
 -14   4   4      508.99      922.90    612.87 o 
 -13   4   4       66.06      340.11    226.24 o 
 -12   4   4     2557.43     3058.30    590.15 o 
 -11   4   4     2676.79     6511.60   2240.83 o 
 -10   4   4    27563.21    26274.78   4145.28 o 
  -9   4   4      501.86      567.53    126.09 o 
  -8   4   4     7044.64     6518.65    388.24 o 
  -7   4   4      263.07      249.01     66.38 o 
  -6   4   4     7272.49     5857.01    466.36 o 
  -5   4   4    39255.31    34896.35   3216.66 o 
  -4   4   4   113756.03   108207.47  11641.28 o 
  -3   4   4    60965.05    66245.52   2361.75 o 
  -2   4   4     3764.96     4340.28    249.62 o 
  -1   4   4    22536.93    24323.62    419.80 o 
   0   4   4     4673.63     5300.38    215.10 o 
   1   4   4     9149.93     8939.43    373.54 o 
   2   4   4    53812.54    42714.58   4187.94 o 
   3   4   4      680.31      742.24     80.21 o 
   4   4   4      124.19      140.11     52.42 o 
   5   4   4     1123.89     1077.58    105.08 o 
   6   4   4   136582.69   123003.95   6406.19 o 
   7   4   4    19648.35    17369.55   1299.89 o 
   8   4   4     2354.20     2247.74    302.62 o 
   9   4   4    17260.84    20721.26   1316.31 o 
  10   4   4    15237.98    15950.43   2283.84 o 
  11   4   4    35893.43    44381.25   3515.79 o 
  12   4   4    39101.33    50827.49   3121.80 o 
  13   4   4     6393.84    10087.21   1110.65 o 
  14   4   4      800.36     1347.33    380.28 o 
 -15   5   4     8994.69    14216.83   2157.34 o 
 -14   5   4       26.53       36.20    142.68 o 
 -13   5   4     1188.79     1416.33    282.55 o 
 -12   5   4      254.84      188.08    131.22 o 
 -11   5   4     9632.81    10429.83    828.70 o 
 -10   5   4       81.51      132.00    115.80 o 
  -9   5   4     6350.21     6315.49    552.21 o 
  -8   5   4    10596.06    10163.43    442.80 o 
  -7   5   4    45054.14    41307.15   1946.57 o 
  -6   5   4     4521.77     3865.33    263.70 o 
  -5   5   4        0.61       19.24     43.43 o 
  -4   5   4    19442.56    18100.67    891.71 o 
  -3   5   4    57410.98    54922.19   3754.29 o 
  -2   5   4    80148.17    89957.84   3152.42 o 
  -1   5   4    53283.09    64615.41   1668.89 o 
   0   5   4     5475.55     7573.41    188.02 o 
   1   5   4     8930.49     8661.56    215.12 o 
   2   5   4     4877.59     4969.72    191.68 o 
   3   5   4    12588.06    10684.20    317.32 o 
   4   5   4     6473.69     5289.21    306.35 o 
   5   5   4       83.38      100.15     64.34 o 
   6   5   4     3924.40     3482.01    457.67 o 
   7   5   4    46039.51    43837.49   3987.71 o 
   8   5   4    19066.68    17560.83   1952.25 o 
   9   5   4       40.45       40.69    106.56 o 
  10   5   4      445.63      629.93    203.76 o 
  11   5   4     8661.63     9552.59    762.19 o 
  12   5   4     1417.34     1985.62    335.32 o 
  13   5   4     1156.17     2337.87    604.54 o 
  14   5   4      699.07     1182.44    296.46 o 
 -15   6   4     3047.85     5677.54   1673.43 o 
 -14   6   4    12641.10    18883.27   2347.90 o 
 -13   6   4     2508.94     4064.79    639.25 o 
 -12   6   4     1145.59     1249.95    261.56 o 
 -11   6   4     3550.74     3462.78    517.01 o 
 -10   6   4     2000.34     2562.34    303.26 o 
  -9   6   4    13057.53    12752.12    690.70 o 
  -8   6   4   133764.86   125923.88   7904.07 o 
  -7   6   4    20071.76    18540.48    812.83 o 
  -6   6   4    19740.44    17055.92   1116.19 o 
  -5   6   4    87422.34    81968.38   5113.28 o 
  -4   6   4    57876.29    53199.80   2837.43 o 
  -3   6   4    35703.00    33201.17   1940.89 o 
  -2   6   4    55843.43    58947.84   1763.50 o 
  -1   6   4    11738.76    13703.60    223.41 o 
   0   6   4    13063.50    15427.41    235.38 o 
   1   6   4    34930.78    36141.79    722.88 o 
   2   6   4     9435.94     8846.78    491.61 o 
   3   6   4    18333.28    16088.22    577.33 o 
   4   6   4   219473.08   202584.55  11793.62 o 
   5   6   4    86814.29    77408.35   4528.46 o 
   6   6   4    70075.88    62987.21   6692.46 o 
   7   6   4    19663.97    16491.44   2028.26 o 
   8   6   4      414.29      432.81     88.53 o 
   9   6   4    12786.49    11782.89   1412.03 o 
  10   6   4    52655.71    51502.84   7799.25 o 
  11   6   4    18867.57    23034.35   3271.71 o 
  12   6   4    47583.91    53770.57   4621.45 o 
  13   6   4    18542.34    23951.52   1470.79 o 
  14   6   4    10731.28    15716.35   1941.90 o 
 -15   7   4      317.16      537.55    289.94 o 
 -14   7   4     1631.82     1937.48    355.91 o 
 -13   7   4      237.04      246.84    140.79 o 
 -12   7   4     1836.17     1994.98    445.43 o 
 -11   7   4      517.45      426.52    115.44 o 
 -10   7   4     1334.81     1021.66    233.42 o 
  -9   7   4    16502.95    15749.50   1879.07 o 
  -8   7   4     7056.40     6831.95    437.01 o 
  -7   7   4    43828.36    40033.46   2097.02 o 
  -6   7   4       30.40       84.08     48.04 o 
  -5   7   4    12177.32    11914.00    326.84 o 
  -4   7   4    23033.36    22171.15   1328.99 o 
  -3   7   4    24191.92    25218.77    709.07 o 
  -2   7   4    84865.71    93235.77   2713.69 o 
  -1   7   4   107966.80   127487.94   4311.23 o 
   0   7   4    36973.33    41633.31   1037.55 o 
   1   7   4     9701.66    10148.15    234.00 o 
   2   7   4    12184.56    12097.03    312.76 o 
   3   7   4     4496.98     3992.21    115.29 o 
   4   7   4       10.19      103.57     49.30 o 
   5   7   4    23755.66    20790.33    729.53 o 
   6   7   4     4418.48     4809.58    370.51 o 
   7   7   4     6800.42     6085.23    667.85 o 
   8   7   4    34893.54    37699.89   4173.09 o 
   9   7   4     2374.76     2650.01    430.76 o 
  10   7   4     7843.21     7043.35   1200.98 o 
  11   7   4     2216.73     2841.32    429.19 o 
  12   7   4     2411.75     3084.09    510.19 o 
  13   7   4      909.65     1162.87    343.85 o 
  14   7   4     5702.38     8155.53   1025.18 o 
 -15   8   4       12.27       70.37    163.20 o 
 -14   8   4     9875.16    11677.61   1412.92 o 
 -13   8   4     2500.14     3883.05   1010.23 o 
 -12   8   4     1400.56     1446.41    215.74 o 
 -11   8   4    19159.72    19588.23   1563.16 o 
 -10   8   4    40571.26    38557.08   2145.45 o 
  -9   8   4     8280.74     8348.72    570.67 o 
  -8   8   4    32456.53    31363.96   1746.25 o 
  -7   8   4      314.80      266.63     64.72 o 
  -6   8   4    11246.45    10594.13    344.37 o 
  -5   8   4    79482.66    77201.48   2738.89 o 
  -4   8   4    15123.38    14899.13    410.73 o 
  -3   8   4    27620.08    27988.39    668.88 o 
  -2   8   4    81820.02    89649.84   2624.25 o 
  -1   8   4     1962.89     1994.66     61.17 o 
   0   8   4     3966.76     4334.73    104.46 o 
   1   8   4    29170.41    30297.67    705.89 o 
   2   8   4    19882.31    21483.73    547.27 o 
   3   8   4     1227.95     1440.22     74.56 o 
   4   8   4    34624.19    31952.65   1062.17 o 
   5   8   4    27880.31    26129.11    980.32 o 
   6   8   4    42486.26    38441.23   2168.49 o 
   7   8   4    38723.76    34803.72   3518.89 o 
   8   8   4    14419.57    14182.24   1868.55 o 
   9   8   4    26092.37    24095.11   3927.58 o 
  10   8   4   108957.80   115748.64  16006.48 o 
  11   8   4    18710.30    17621.14   4469.62 o 
  12   8   4     9333.79     9435.40    661.28 o 
  13   8   4    11919.44    13906.34   1105.17 o 
 -15   9   4      778.29      799.92    238.70 o 
 -14   9   4     6583.70     6688.93   1048.88 o 
 -13   9   4      174.90      178.40    108.92 o 
 -12   9   4    13749.75    13522.28   2304.21 o 
 -11   9   4    25006.21    22845.39   2166.93 o 
 -10   9   4     2800.98     2709.45    277.24 o 
  -9   9   4    41409.49    36945.99   2377.93 o 
  -8   9   4    18234.33    16900.00    645.32 o 
  -7   9   4     5091.04     4836.85    284.87 o 
  -6   9   4    11405.21    11438.96    445.14 o 
  -5   9   4    11574.35    11365.83    397.00 o 
  -4   9   4    22582.80    20423.67   1170.57 o 
  -3   9   4     8241.95     8938.90    239.79 o 
  -2   9   4    26315.30    29135.89    645.46 o 
  -1   9   4    56420.31    62139.29   1601.57 o 
   0   9   4    26859.59    30689.67    636.73 o 
   1   9   4     4506.04     4267.17    108.60 o 
   2   9   4     5061.60     5392.61    153.02 o 
   3   9   4     2540.96     2616.65    128.65 o 
   4   9   4     2201.49     2124.11    160.34 o 
   5   9   4    12527.13    11915.39    567.26 o 
   6   9   4     1094.08     1291.08    125.33 o 
   7   9   4      154.33      269.92     93.74 o 
   8   9   4    11160.84    10330.30   1327.68 o 
   9   9   4     2914.04     2540.14    329.19 o 
  10   9   4      118.99      204.16    163.63 o 
  11   9   4    10878.87    11258.46   2242.70 o 
  12   9   4     6395.46     7218.34    886.60 o 
  13   9   4     3590.17     4370.81   1210.87 o 
 -14  10   4      261.88      213.93    169.68 o 
 -13  10   4      822.74      815.24    212.54 o 
 -12  10   4     8679.92     9518.02    887.88 o 
 -11  10   4      798.85      718.38    164.37 o 
 -10  10   4    20161.67    17898.42   1454.52 o 
  -9  10   4       34.78       49.44     79.72 o 
  -8  10   4     1090.44      951.64    145.98 o 
  -7  10   4    31209.82    31255.88   1137.89 o 
  -6  10   4    10108.69     9676.64    436.10 o 
  -5  10   4    59618.38    61722.22   2385.23 o 
  -4  10   4        7.15       26.44     53.02 o 
  -3  10   4     5627.87     6411.81    183.26 o 
  -2  10   4    53390.42    57300.93   1473.55 o 
  -1  10   4     3213.46     3680.97    129.84 o 
   0  10   4     6059.17     6089.52    142.07 o 
   1  10   4    23319.32    23830.47    544.60 o 
   2  10   4     6752.24     7225.88    210.09 o 
   3  10   4      223.23      273.55     65.27 o 
   4  10   4     1557.95     1363.50     92.76 o 
   5  10   4     4209.57     3684.28    201.58 o 
   6  10   4    44133.44    43861.45   1795.02 o 
   7  10   4     7553.04     7975.43    434.71 o 
   8  10   4     2195.18     2348.97    258.67 o 
   9  10   4       77.93      123.07     75.54 o 
  10  10   4     7330.72     7890.67    763.56 o 
  11  10   4    21509.16    23750.47   2898.38 o 
  12  10   4      549.40      506.89    272.68 o 
  13  10   4      104.45       42.48    202.18 o 
 -14  11   4      268.11      275.43    148.87 o 
 -13  11   4      449.06      478.75    128.84 o 
 -12  11   4     1754.41     1495.31    222.33 o 
 -11  11   4    13697.68    13729.96   1047.90 o 
 -10  11   4    15636.95    15257.97   1054.04 o 
  -9  11   4       13.80       77.29     72.99 o 
  -8  11   4     2750.96     3023.30    213.88 o 
  -7  11   4      183.86      255.32    120.85 o 
  -6  11   4    13028.91    13575.08    751.05 o 
  -5  11   4    25181.54    25963.88    914.96 o 
  -4  11   4    18400.81    18357.95    478.13 o 
  -3  11   4     1008.50     1303.04     89.94 o 
  -2  11   4     1819.80     2001.78     94.71 o 
  -1  11   4    36922.29    40086.97   1187.42 o 
   0  11   4    11304.84    12230.32    257.12 o 
   1  11   4     6702.56     6825.67    167.96 o 
   2  11   4    28649.63    29221.55    838.02 o 
   3  11   4     3103.52     3230.92    151.40 o 
   4  11   4     1653.50     1609.27    118.80 o 
   5  11   4     7380.24     7344.55    372.60 o 
   6  11   4    34775.26    33551.45   1522.31 o 
   7  11   4     2871.97     3154.59    287.19 o 
   8  11   4     9947.12    10254.69    596.80 o 
   9  11   4     4958.85     4577.28    799.57 o 
  10  11   4    36935.50    39400.04   4646.75 o 
  11  11   4     4394.14     4605.32    614.80 o 
  12  11   4      136.21      142.83    104.38 o 
  13  11   4     1466.00     1538.29    266.18 o 
 -14  12   4    12203.31    11901.86   2096.84 o 
 -13  12   4    10113.38    10923.42   1259.35 o 
 -12  12   4     5131.25     4879.19    494.88 o 
 -11  12   4    16897.14    17286.10   1210.58 o 
 -10  12   4     3392.47     3590.37    284.69 o 
  -9  12   4     1588.10     1651.15    203.82 o 
  -8  12   4     2230.17     2540.39    214.45 o 
  -7  12   4    52986.15    52944.32   2611.92 o 
  -6  12   4     9273.34     9551.28    584.91 o 
  -5  12   4     6305.98     6095.71    302.68 o 
  -4  12   4     4765.76     5159.17    173.80 o 
  -3  12   4    21864.50    22732.86    582.61 o 
  -2  12   4    59675.68    64777.21   1989.82 o 
  -1  12   4    14515.11    15216.80    472.56 o 
   0  12   4    13771.28    14632.66    331.76 o 
   1  12   4    38059.47    39441.05   1100.04 o 
   2  12   4    18669.64    18674.39    463.69 o 
   3  12   4     2135.47     2239.56    158.62 o 
   4  12   4     1325.62     1436.19    109.37 o 
   5  12   4     4367.08     4027.12    223.02 o 
   6  12   4      270.14      234.32    104.36 o 
   7  12   4      734.88      826.90    109.33 o 
   8  12   4     2641.53     2728.76    211.36 o 
   9  12   4    35240.78    32041.51   4084.63 o 
  10  12   4     1170.84      882.83    235.78 o 
  11  12   4      112.17      362.42    118.83 o 
  12  12   4     1607.79     3138.27    813.14 o 
 -13  13   4     2463.38     2679.36    249.94 o 
 -12  13   4     1504.75     1602.28    228.89 o 
 -11  13   4      323.46      365.99    118.72 o 
 -10  13   4    22022.75    23458.38   1216.53 o 
  -9  13   4     2752.58     3164.07    363.46 o 
  -8  13   4     1813.20     2189.54    204.75 o 
  -7  13   4     3863.43     3872.31    285.40 o 
  -6  13   4     4441.30     4631.30    322.65 o 
  -5  13   4      264.05      420.71    104.23 o 
  -4  13   4     1392.81     1378.34     80.37 o 
  -3  13   4     1376.03     1682.52    114.03 o 
  -2  13   4     6303.84     6533.35    230.61 o 
  -1  13   4    29826.84    31053.49    864.99 o 
   0  13   4    24712.46    26088.10    662.74 o 
   1  13   4      189.09      280.52     53.44 o 
   2  13   4    12070.34    11660.95    307.47 o 
   3  13   4    43313.75    44776.07   1514.40 o 
   4  13   4     3937.83     3860.70    195.01 o 
   5  13   4     1935.68     2109.00    147.68 o 
   6  13   4      403.76      420.45     93.36 o 
   7  13   4     3887.60     3893.46    259.04 o 
   8  13   4     1716.78     1453.11    149.88 o 
   9  13   4    28545.42    26794.10   2983.43 o 
  10  13   4    17397.73    16796.98   1748.34 o 
  11  13   4      769.70      776.41    214.49 o 
  12  13   4       44.48      348.69    172.99 o 
 -13  14   4    16607.68    17928.89   2183.82 o 
 -12  14   4      247.41      230.01    154.29 o 
 -11  14   4     4018.58     4142.08    391.06 o 
 -10  14   4     5049.73     5542.04    416.92 o 
  -9  14   4      225.12      423.23    179.98 o 
  -8  14   4    11947.85    13807.18   1062.52 o 
  -7  14   4    35891.07    36218.67   1656.14 o 
  -6  14   4    20630.03    21453.88    695.16 o 
  -5  14   4     2036.44     2191.07    154.13 o 
  -4  14   4    27316.44    28564.43    691.76 o 
  -3  14   4     8805.45     8708.13    251.84 o 
  -2  14   4     4961.89     5275.43    157.46 o 
  -1  14   4     8655.06     8794.41    344.14 o 
   0  14   4    14078.49    15743.43    396.56 o 
   1  14   4    18133.41    18686.49    509.64 o 
   2  14   4    41505.89    43295.98   1266.99 o 
   3  14   4    47666.96    49712.78   1510.36 o 
   4  14   4     9684.44     9911.49    433.09 o 
   5  14   4     3056.07     3234.16    250.89 o 
   6  14   4    11782.11    12343.57    684.46 o 
   7  14   4      358.02      353.05    126.28 o 
   8  14   4      799.84      625.67    109.23 o 
   9  14   4     5860.17     6030.31    546.08 o 
  10  14   4     4238.09     5902.10    767.76 o 
  11  14   4       63.40       52.81     91.84 o 
  12  14   4     6132.62     5600.97    983.60 o 
 -13  15   4     4032.61     3707.90    445.89 o 
 -12  15   4    10723.81    11269.48    862.22 o 
 -11  15   4      214.82      182.94    177.25 o 
 -10  15   4     1232.35     1396.40    276.16 o 
  -9  15   4     1643.24     1694.45    268.28 o 
  -8  15   4     2753.64     2996.01    357.40 o 
  -7  15   4      739.07      891.51    185.71 o 
  -6  15   4      731.68      716.73     94.68 o 
  -5  15   4      593.48      637.76     93.03 o 
  -4  15   4      314.09      299.36     60.71 o 
  -3  15   4    20303.13    21246.63    670.40 o 
  -2  15   4     1440.82     1476.67    122.36 o 
  -1  15   4      883.42      872.54     97.04 o 
   0  15   4     5615.36     6040.53    205.07 o 
   1  15   4      692.73      730.67     73.03 o 
   2  15   4       32.19      -46.75     51.51 o 
   3  15   4     3574.62     3611.84    181.16 o 
   4  15   4     5361.30     5628.48    296.13 o 
   5  15   4     4676.00     5095.96    339.70 o 
   6  15   4      530.92      473.31    136.71 o 
   7  15   4     6574.71     6144.68    525.07 o 
   8  15   4       24.54       54.18    101.03 o 
   9  15   4    13775.18    14444.93    797.04 o 
  10  15   4    11500.50    10925.87   1134.16 o 
  11  15   4      816.13     1107.80    402.24 o 
 -12  16   4     2360.23     2313.17    312.35 o 
 -11  16   4       83.13      135.45    158.34 o 
 -10  16   4     3712.16     3820.02    410.15 o 
  -9  16   4       29.71        2.34    115.73 o 
  -8  16   4     7508.50     8247.00    740.24 o 
  -7  16   4     1152.68     1338.85    157.24 o 
  -6  16   4      307.54      327.18     78.31 o 
  -5  16   4      921.99      898.86    102.17 o 
  -4  16   4    18129.12    19690.89    568.77 o 
  -3  16   4     1547.46     1544.15     99.00 o 
  -2  16   4     1292.27     1215.37     96.78 o 
  -1  16   4     4824.50     4798.32    234.94 o 
   0  16   4     3715.32     3819.05    152.92 o 
   1  16   4     6340.24     6890.41    257.06 o 
   2  16   4     3635.08     3617.29    172.92 o 
   3  16   4     4071.53     4395.57    210.15 o 
   4  16   4    10194.25    10568.77    364.90 o 
   5  16   4     2961.72     2902.66    220.90 o 
   6  16   4     9813.48     9902.21    597.71 o 
   7  16   4     5002.12     4778.32    348.06 o 
   8  16   4      914.54      979.97    292.99 o 
   9  16   4     4281.78     4328.00    384.55 o 
  10  16   4       20.44       64.48     84.72 o 
  11  16   4     3480.89     3328.20    347.60 o 
 -12  17   4     3679.50     3827.12    452.61 o 
 -11  17   4     4055.73     4515.75    574.92 o 
 -10  17   4     1704.71     1674.49    302.05 o 
  -9  17   4    13168.59    14613.90   1113.89 o 
  -8  17   4      683.44      867.71    154.62 o 
  -7  17   4    10176.32    11217.10    598.03 o 
  -6  17   4      322.10      345.26     91.68 o 
  -5  17   4      975.46      925.58    131.03 o 
  -4  17   4     6308.97     6583.63    306.06 o 
  -3  17   4    42407.47    44384.58   1418.23 o 
  -2  17   4      151.99      207.95     77.08 o 
  -1  17   4       62.54       71.86     62.84 o 
   0  17   4     1254.05     1143.72    103.02 o 
   1  17   4      684.87      774.08    100.23 o 
   2  17   4      160.99      235.71     70.73 o 
   3  17   4       92.99       43.45     57.55 o 
   4  17   4     1731.57     2110.29    178.01 o 
   5  17   4    15273.79    15951.01    554.68 o 
   6  17   4    25190.80    25545.92   1170.67 o 
   7  17   4     4052.71     4285.33    405.14 o 
   8  17   4      562.41      547.03    155.47 o 
   9  17   4     2066.32     2135.42    284.48 o 
  10  17   4     9562.67    10471.60   1071.51 o 
 -11  18   4     1701.40     1901.17    448.49 o 
 -10  18   4     3280.49     3117.25    448.78 o 
  -9  18   4     2690.04     2706.75    297.00 o 
  -8  18   4      385.86      292.25    130.98 o 
  -7  18   4     6258.02     7071.63    357.33 o 
  -6  18   4    10132.32    10668.13    473.33 o 
  -5  18   4      167.40      186.69     75.11 o 
  -4  18   4    24311.73    25985.55    970.52 o 
  -3  18   4    12152.35    13024.44    583.11 o 
  -2  18   4     1998.05     2223.02    195.89 o 
  -1  18   4     4931.36     5125.53    294.99 o 
   0  18   4     2647.32     3051.39    198.43 o 
   1  18   4      311.28      420.37     83.58 o 
   2  18   4     4477.89     4169.78    193.67 o 
   3  18   4      843.72      924.85    112.77 o 
   4  18   4     1617.55     1887.24    167.19 o 
   5  18   4    37655.13    39759.45   1732.38 o 
   6  18   4    19447.24    17641.25    990.01 o 
   7  18   4    18128.46    18794.29    979.41 o 
   8  18   4      131.22     -115.07    132.00 o 
   9  18   4       36.89      -83.94    128.89 o 
  10  18   4       39.75      160.49    142.67 o 
 -10  19   4     1151.46     1025.58    283.34 o 
  -9  19   4    15853.95    19210.81   1220.20 o 
  -8  19   4     4178.06     4625.08    289.86 o 
  -7  19   4      175.69      297.85     99.84 o 
  -6  19   4     1742.41     1923.54    164.75 o 
  -5  19   4    17257.41    17554.10    589.94 o 
  -4  19   4    23282.68    24205.30    947.59 o 
  -3  19   4    39710.29    42108.24   1543.49 o 
  -2  19   4     4491.63     4526.14    254.64 o 
  -1  19   4     4584.45     4779.76    269.06 o 
   0  19   4      165.79      216.81     68.00 o 
   1  19   4    10068.40    10503.62    413.37 o 
   2  19   4     9749.99     9881.26    388.83 o 
   3  19   4       40.29      -43.08     64.23 o 
   4  19   4     3214.69     3109.50    208.86 o 
   5  19   4     1348.44     1362.78    145.66 o 
   6  19   4    14868.77    15690.25    773.17 o 
   7  19   4      207.78      166.44     86.28 o 
   8  19   4      354.81      207.44    178.41 o 
   9  19   4     5322.10     5497.50    447.12 o 
 -10  20   4     3626.12     6337.24   1524.54 o 
  -9  20   4    20430.60    23610.09   1301.49 o 
  -8  20   4      419.40      448.41    195.19 o 
  -7  20   4     4771.08     5019.92    376.84 o 
  -6  20   4     1216.27     1287.90    153.09 o 
  -5  20   4     7545.00     7761.76    359.11 o 
  -4  20   4    23530.14    24548.96    769.06 o 
  -3  20   4     2405.82     2816.20    241.44 o 
  -2  20   4     2348.71     2556.78    201.44 o 
  -1  20   4        2.94      -16.41     58.47 o 
   0  20   4      260.87      342.81     66.93 o 
   1  20   4       35.86      156.30     79.48 o 
   2  20   4     3291.38     3488.63    194.36 o 
   3  20   4     4248.85     4590.93    205.24 o 
   4  20   4     9798.73    10342.93    415.89 o 
   5  20   4    18461.06    19382.76    847.36 o 
   6  20   4      249.41      153.65     91.80 o 
   7  20   4      141.27       45.45    114.96 o 
   8  20   4     5661.50     6168.67    682.18 o 
  -9  21   4     6882.93     8300.44    822.91 o 
  -8  21   4     6178.27     7425.43    468.97 o 
  -7  21   4      171.19      205.10    107.86 o 
  -6  21   4       87.24      182.40     86.25 o 
  -5  21   4     3448.40     3948.50    254.37 o 
  -4  21   4     4629.37     4916.66    334.38 o 
  -3  21   4    28657.04    30876.23   1124.04 o 
  -2  21   4      491.82      607.53     98.72 o 
  -1  21   4       16.24       64.91     88.65 o 
   0  21   4     2479.52     2767.65    206.65 o 
   1  21   4     5743.17     5852.82    311.20 o 
   2  21   4    17392.10    17576.11    728.06 o 
   3  21   4      595.80      556.38     96.00 o 
   4  21   4     2868.52     3075.08    219.47 o 
   5  21   4      432.82      473.60    116.57 o 
   6  21   4     1362.83     1149.40    168.44 o 
   7  21   4      578.69      587.21    135.07 o 
  -8  22   4       82.66      349.92    172.66 o 
  -7  22   4      183.24      289.62    119.80 o 
  -6  22   4     1022.66     1035.66    134.76 o 
  -5  22   4      404.53      406.11     83.78 o 
  -4  22   4    12701.24    13240.17    562.85 o 
  -3  22   4      296.08      250.96     93.62 o 
  -2  22   4     8834.86     9205.87    360.61 o 
  -1  22   4       43.48      116.82     72.32 o 
   0  22   4      311.42      315.64    101.96 o 
   1  22   4     1457.69     1259.06    153.65 o 
   2  22   4      996.71      910.10    105.96 o 
   3  22   4       10.28       84.99     80.75 o 
   4  22   4     4045.30     4405.21    395.36 o 
   5  22   4     7882.94     8462.43    545.66 o 
   6  22   4     1370.71     1226.87    229.35 o 
  -6  23   4      664.63      819.23    136.40 o 
  -5  23   4      121.89      229.15    104.39 o 
  -4  23   4      249.41      297.55    114.43 o 
  -3  23   4    10961.86    11663.05    564.45 o 
  -2  23   4      750.03      574.59    102.96 o 
  -1  23   4     1898.88     1688.17    281.71 o 
   0  23   4      295.63      498.36    184.62 o 
   1  23   4     3657.55     3789.63    547.99 o 
   2  23   4      140.97      -41.03    171.25 o 
   3  23   4     2154.48     2023.79    442.87 o 
   4  23   4      101.96      116.53    142.10 o 
   5  23   4      565.59      521.30    255.34 o 
  -5  24   4      876.91      823.60    162.48 o 
  -4  24   4    12474.85    12082.87    649.55 o 
  -3  24   4     2943.58     2939.08    279.45 o 
  -2  24   4     3415.11     4206.27    386.56 o 
  -1  24   4     2511.55     2547.30    311.88 o 
   0  24   4     3150.80     3297.00    363.02 o 
   1  24   4      690.34      540.69    361.98 o 
   2  24   4      861.86     1075.11    434.23 o 
   3  24   4       37.79      128.75    136.64 o 
   4  24   4     3108.25     2896.87    381.30 o 
  -2  25   4     1604.14     1441.08    240.08 o 
  -1  25   4      391.98      176.28    154.26 o 
   0  25   4     2453.28     2558.02    368.91 o 
   1  25   4     1785.85     2346.60    407.81 o 
 -16   1   5     1355.03     7896.83   3404.44 o 
 -15   1   5     5801.59     7414.39    928.00 o 
 -14   1   5       37.05       27.93    178.29 o 
 -11   1   5     1556.29     1259.63    154.28 o 
 -10   1   5     2033.37     1642.81    184.26 o 
  -9   1   5     5258.85     3980.24    266.46 o 
  -8   1   5        7.61      -12.21     63.66 o 
  -7   1   5     8322.11     7067.01    491.18 o 
  -6   1   5       93.10       76.73     58.11 o 
  -5   1   5        4.39      -73.52     73.52 o 
  -4   1   5     6396.87     7077.11    253.26 o 
  -3   1   5    13617.05    14639.48    306.48 o 
  -2   1   5     6035.65     7067.26    148.46 o 
  -1   1   5     2146.06     2472.32     67.19 o 
   0   1   5        6.65      134.64     26.61 o 
   1   1   5     7559.74     6652.24    153.29 o 
   2   1   5     5121.70     5514.97    202.93 o 
   3   1   5   122797.30   127015.06   5357.40 o 
   4   1   5     3500.47     3558.78    172.66 o 
   5   1   5    59360.54    53253.63   3172.49 o 
   6   1   5      290.27      276.49     64.46 o 
   7   1   5      618.14      474.67     79.85 o 
   8   1   5     3831.23     3153.72    425.19 o 
   9   1   5      117.30       99.79     85.46 o 
  10   1   5     1637.13     1717.76    250.70 o 
  11   1   5     1715.30     2097.19    404.51 o 
  12   1   5      618.60      970.03    294.83 o 
  13   1   5       73.94      359.14    273.39 o 
  14   1   5       55.47     -209.62    216.95 o 
 -16   2   5     1612.63     1838.58    567.72 o 
 -15   2   5      391.07    31803.59   8084.02 o 
 -14   2   5       11.09      -55.96    181.22 o 
 -13   2   5      169.57      181.12    144.81 o 
 -12   2   5       24.36       40.51    139.93 o 
 -10   2   5    12706.31    12495.51   1584.81 o 
  -9   2   5     6666.78     5614.16    413.42 o 
  -8   2   5    18953.81    15412.83   1120.73 o 
  -7   2   5     8695.79     8977.70    412.11 o 
  -6   2   5      433.35      468.49     74.83 o 
  -5   2   5     9580.56     9591.35    398.85 o 
  -4   2   5    13476.87    12343.63    487.53 o 
  -3   2   5     9332.62     9785.66    210.62 o 
  -2   2   5    14067.52    15695.35    282.71 o 
  -1   2   5      924.04     1076.68     38.28 o 
   0   2   5     3040.75     3513.69     85.71 o 
   1   2   5        2.79      115.81     34.51 o 
   2   2   5    67558.17    68144.67   2192.62 o 
   3   2   5    19529.24    18092.25    429.10 o 
   4   2   5    67276.80    61200.29   3522.33 o 
   5   2   5      914.44      875.82    134.42 o 
   6   2   5    36441.56    31191.49   2555.65 o 
   7   2   5    12178.46    10133.46    661.02 o 
   8   2   5     4134.87     3954.45    350.45 o 
   9   2   5     9056.33     8926.75    701.61 o 
  10   2   5     4324.53     5089.59    457.14 o 
  11   2   5     2749.03     3172.06    364.91 o 
  12   2   5     8106.24    12396.98   1271.17 o 
  13   2   5      574.54      715.35    259.91 o 
  14   2   5      401.89     1006.12    352.55 o 
 -16   3   5      355.44     9279.02   8234.17 o 
 -15   3   5     2756.17     4261.95    928.14 o 
 -14   3   5      109.22      180.40    262.92 o 
 -13   3   5      474.20      293.52    215.49 o 
 -12   3   5     1430.38     1476.46    409.83 o 
 -11   3   5       16.94       37.73     80.98 o 
 -10   3   5     5501.02     5236.02    611.37 o 
  -9   3   5     8576.51     7821.19    922.47 o 
  -8   3   5     1398.26     1371.30    166.80 o 
  -7   3   5     5514.40     4444.80    426.61 o 
  -6   3   5    17093.38    14560.33   1113.65 o 
  -5   3   5     1765.84     1653.06    116.35 o 
  -4   3   5      265.89      234.30     43.36 o 
  -3   3   5    20436.24    21289.49    732.89 o 
  -2   3   5    34067.67    37986.46    713.35 o 
  -1   3   5      480.49      642.98     55.57 o 
   0   3   5     1235.57     1359.84     48.68 o 
   1   3   5    37135.45    38248.27    874.56 o 
   2   3   5    24292.19    23319.06   1231.63 o 
   3   3   5    68315.87    60338.12   2322.80 o 
   4   3   5       91.11       44.45     46.04 o 
   5   3   5    71932.35    63772.13   5181.77 o 
   6   3   5     8667.38     7728.83    365.94 o 
   7   3   5     5745.31     4864.03    295.66 o 
   8   3   5    34498.04    31298.80   2847.06 o 
   9   3   5      721.98      666.97    129.92 o 
  10   3   5    18560.38    19414.19   1931.44 o 
  11   3   5       71.30    11316.42   3913.80 o 
  12   3   5     1507.46     2036.02    298.09 o 
  13   3   5        7.81      242.21    466.68 o 
  14   3   5      363.84      679.50    451.50 o 
 -15   4   5        1.34     -433.47    433.47 o 
 -14   4   5     1241.47     1786.85    263.22 o 
 -13   4   5       14.02      669.21    305.13 o 
 -12   4   5      570.56      638.14    230.92 o 
 -11   4   5      246.70      195.64    130.10 o 
 -10   4   5     5856.43     8809.48   2129.90 o 
  -9   4   5     4137.00     4079.19    228.13 o 
  -8   4   5     4464.84     4343.42    279.85 o 
  -7   4   5    10970.21     9816.66    561.74 o 
  -6   4   5     4588.80     4602.35    348.29 o 
  -5   4   5    31367.59    27784.77   2268.23 o 
  -4   4   5    17856.46    16470.71   1241.09 o 
  -3   4   5    13211.79    14236.82    519.01 o 
  -2   4   5     4627.32     4921.63    162.08 o 
  -1   4   5     1119.12     1120.78     76.03 o 
   0   4   5     2059.00     2169.70     78.18 o 
   1   4   5      228.79      252.81     47.60 o 
   2   4   5      858.49      550.35     52.70 o 
   3   4   5    32773.73    27719.83   1697.49 o 
   4   4   5      133.30       64.85     45.85 o 
   5   4   5    48891.16    42098.09   2749.35 o 
   6   4   5    58605.82    55065.66   2135.22 o 
   7   4   5    25008.46    25721.53   1452.75 o 
   8   4   5     1068.29     1348.99    204.21 o 
   9   4   5    15912.63    17581.93   1611.95 o 
  10   4   5       56.03      -48.34    136.63 o 
  11   4   5       71.70       -9.81    136.16 o 
  12   4   5     1121.47     1434.68    355.51 o 
  13   4   5      293.94      596.77    301.53 o 
  14   4   5      148.22      672.80    320.78 o 
 -15   5   5      553.49     1496.12    457.39 o 
 -14   5   5      481.06      280.55    458.92 o 
 -13   5   5      440.00      757.15    224.62 o 
 -12   5   5     2685.67     2325.17    269.54 o 
 -11   5   5      885.59     1006.54    189.59 o 
 -10   5   5     1349.68     1605.16    250.02 o 
  -9   5   5     5591.62     6697.75    961.26 o 
  -8   5   5     5144.77     5098.04    325.87 o 
  -7   5   5    14730.17    13289.46    473.82 o 
  -6   5   5    29556.54    24787.92   1832.86 o 
  -5   5   5     5263.86     4530.24    435.13 o 
  -4   5   5    37253.22    38516.54   1715.36 o 
  -3   5   5     4274.99     4012.34    247.59 o 
  -2   5   5    10148.96     9522.45    433.49 o 
  -1   5   5    15625.68    16167.39    298.73 o 
   0   5   5       40.57       47.68     23.76 o 
   1   5   5    50528.48    53131.52   1392.49 o 
   2   5   5    27739.74    24040.74   1569.37 o 
   3   5   5    21646.77    17983.27   1676.01 o 
   4   5   5      275.63      199.17     63.19 o 
   5   5   5     8989.67     7824.00    338.73 o 
   6   5   5      410.38      489.63     94.00 o 
   7   5   5     1131.64     1254.93    196.59 o 
   8   5   5    10995.30    10783.28    879.18 o 
   9   5   5     1170.57     1117.22    148.54 o 
  10   5   5      828.83      841.73    160.43 o 
  11   5   5     1920.85     1870.81    270.27 o 
  12   5   5      423.88      562.69    217.26 o 
  13   5   5     4128.60     8718.43   2453.19 o 
  14   5   5        1.30     -248.50    353.35 o 
 -15   6   5       15.86      -52.47    156.63 o 
 -14   6   5       66.05        4.24    133.30 o 
 -13   6   5      839.99     1217.33    301.81 o 
 -12   6   5     1866.88     2148.77    336.85 o 
 -11   6   5       13.69       52.84    110.16 o 
 -10   6   5     8801.33     8291.19    571.12 o 
  -9   6   5     7179.25     6986.96    430.36 o 
  -8   6   5     2323.70     2491.19    172.64 o 
  -7   6   5    36424.50    34791.58   1301.71 o 
  -6   6   5    32863.96    28538.15   2059.98 o 
  -5   6   5    14503.92    13732.05    573.67 o 
  -4   6   5     2232.67     1952.85    182.43 o 
  -3   6   5    15941.94    16365.04    414.59 o 
  -2   6   5      276.46      288.78     29.70 o 
  -1   6   5    12810.94    14574.15    699.38 o 
   0   6   5    38106.38    40663.21   1098.42 o 
   1   6   5      803.78      933.96     62.48 o 
   2   6   5       53.15       77.20     41.27 o 
   3   6   5    69584.54    58294.23   2837.00 o 
   4   6   5    11221.20     9730.33    415.16 o 
   5   6   5    16401.05    14952.22    670.75 o 
   6   6   5    18093.66    17879.80   1262.53 o 
   7   6   5      939.72      889.26    146.52 o 
   8   6   5    12143.25    12414.61   1263.05 o 
   9   6   5      596.10      919.83    207.20 o 
  10   6   5        5.98      118.89    139.61 o 
  11   6   5     5048.59     6089.07    675.23 o 
  12   6   5       12.53       40.87    155.87 o 
  13   6   5      168.96      124.90    176.00 o 
  14   6   5     2218.39     3639.57    550.71 o 
 -15   7   5     2738.20     3870.29    592.37 o 
 -14   7   5      609.40      785.92    219.24 o 
 -13   7   5     2501.09     2538.72    578.45 o 
 -12   7   5       27.74      165.14    135.39 o 
 -11   7   5       74.08      452.96    166.41 o 
 -10   7   5     3639.69     4285.58    579.90 o 
  -9   7   5    16229.57    16089.88    936.49 o 
  -8   7   5      406.08      416.52    106.70 o 
  -7   7   5     9058.08     8105.73    405.95 o 
  -6   7   5    19832.21    18023.62    796.92 o 
  -5   7   5     1199.61     1150.68     99.50 o 
  -4   7   5     1114.09     1239.60     85.63 o 
  -3   7   5      236.45      207.81     50.75 o 
  -2   7   5      767.43      833.31     45.80 o 
  -1   7   5     1139.22     1105.47     49.11 o 
   0   7   5     5288.54     5318.12     79.61 o 
   1   7   5      397.25      489.31     48.59 o 
   2   7   5    69571.66    64102.54   3825.30 o 
   3   7   5    14378.12    13729.16    624.09 o 
   4   7   5     1554.36     1218.73     84.60 o 
   5   7   5    12118.46    11240.36    485.54 o 
   6   7   5      151.29      184.81     94.24 o 
   7   7   5     8863.80     8447.21   1112.69 o 
   8   7   5     2492.30     2502.01    364.01 o 
   9   7   5      918.42      794.05    213.28 o 
  10   7   5    17716.99    19976.53   2718.18 o 
  11   7   5     3328.14     3576.14    636.95 o 
  12   7   5     2215.61     2684.28    335.01 o 
  13   7   5      239.16      187.35    258.57 o 
 -15   8   5     1159.49     1463.01    280.24 o 
 -14   8   5     1937.44     2023.02    288.65 o 
 -13   8   5       41.36      113.89    127.99 o 
 -12   8   5     3689.71     3659.46    319.68 o 
 -11   8   5       60.16       58.15     88.77 o 
 -10   8   5     8832.13     8692.03    617.91 o 
  -9   8   5    11716.71    10541.53    853.63 o 
  -8   8   5     5383.19     4256.69    379.12 o 
  -7   8   5    25576.44    23266.16    959.77 o 
  -6   8   5    33068.91    29087.63    935.34 o 
  -5   8   5     2253.36     2174.51    143.52 o 
  -4   8   5    35654.62    35310.99   1305.32 o 
  -3   8   5     2903.69     2902.39    158.97 o 
  -2   8   5     2303.39     2046.99     81.62 o 
  -1   8   5      490.13      610.81     41.93 o 
   0   8   5     9579.90     9804.55    169.02 o 
   1   8   5    21769.65    21888.72    490.72 o 
   2   8   5    68186.23    67689.56   2108.10 o 
   3   8   5    75006.47    69986.71   2477.90 o 
   4   8   5    21305.98    19098.36    636.83 o 
   5   8   5      516.65      459.35     83.50 o 
   6   8   5    18969.00    18090.85   1217.07 o 
   7   8   5     4423.31     3959.31    583.68 o 
   8   8   5    23548.51    25930.67   1978.61 o 
   9   8   5     2587.26     1835.86    198.05 o 
  10   8   5        4.33      -40.02    147.73 o 
  11   8   5     6937.11     6269.60   1980.20 o 
  12   8   5     3490.87    10608.72   2170.98 o 
  13   8   5      725.75      982.88    243.93 o 
 -15   9   5     1238.56     1420.03    339.27 o 
 -14   9   5     3055.82     3708.69    886.86 o 
 -13   9   5      336.47      283.61    127.18 o 
 -12   9   5     1301.95     1413.34    230.24 o 
 -11   9   5     1789.90     1577.08    193.12 o 
 -10   9   5      601.72      747.60    139.13 o 
  -9   9   5     4045.01     3802.45    382.22 o 
  -8   9   5     4733.18     4611.37    274.68 o 
  -7   9   5     3888.89     4019.90    212.68 o 
  -6   9   5     4664.34     4607.98    229.62 o 
  -5   9   5     2543.25     2616.60    183.40 o 
  -4   9   5     3581.09     3502.01    135.47 o 
  -3   9   5       45.86       70.52     37.01 o 
  -2   9   5    12569.19    12727.17    272.82 o 
  -1   9   5     4735.25     5613.67    166.59 o 
   0   9   5     8001.08     8097.04    152.79 o 
   1   9   5     4080.16     3900.82     97.51 o 
   2   9   5    63633.46    65086.46   1968.60 o 
   3   9   5    41995.60    40132.90   1041.29 o 
   4   9   5        3.92       -0.94     54.90 o 
   5   9   5    49515.99    45944.27   1671.78 o 
   6   9   5      334.95      323.87     90.59 o 
   7   9   5      574.34      762.73    170.26 o 
   8   9   5    11931.01     9206.49   1458.76 o 
   9   9   5      569.88      346.34     84.55 o 
  10   9   5     3072.16     2672.37    319.35 o 
  11   9   5     4235.35     4216.48    544.66 o 
  12   9   5      839.71      639.26    294.90 o 
  13   9   5     1285.05     1897.49    607.84 o 
 -14  10   5     1135.35     1445.36    251.29 o 
 -13  10   5      598.23      623.76    185.26 o 
 -12  10   5     2601.17     2580.43    268.84 o 
 -11  10   5       95.07       75.43     88.82 o 
 -10  10   5     2425.71     2256.71    232.18 o 
  -9  10   5     2513.69     2626.48    222.13 o 
  -8  10   5     4198.74     4228.35    242.00 o 
  -7  10   5    15919.04    15097.64    654.17 o 
  -6  10   5    14470.43    14507.50    504.15 o 
  -5  10   5    11805.63    12145.01    533.68 o 
  -4  10   5    13536.87    12956.75    439.22 o 
  -3  10   5      464.52      518.91     50.42 o 
  -2  10   5    19749.57    21245.58    477.17 o 
  -1  10   5     6511.80     6989.14    178.29 o 
   0  10   5     2054.72     2342.18     68.16 o 
   1  10   5    17413.20    17560.46    399.21 o 
   2  10   5    38437.47    38632.66   1072.75 o 
   3  10   5     3426.50     3313.60    154.01 o 
   4  10   5    22350.22    20326.20    595.96 o 
   5  10   5    30928.10    29347.24   1281.35 o 
   6  10   5     7761.32     7392.06    353.43 o 
   7  10   5     2433.97     2705.65    225.85 o 
   8  10   5    15746.21    13491.27   2220.03 o 
   9  10   5     6609.72     9455.01   1710.09 o 
  10  10   5      999.39      539.30    184.40 o 
  11  10   5        2.41      -48.74     80.74 o 
  12  10   5     4089.84     3605.58    511.06 o 
  13  10   5       17.06      204.43    133.25 o 
 -14  11   5     1020.40     1026.43    179.26 o 
 -13  11   5        5.64      -66.92    153.14 o 
 -12  11   5      421.68      508.37    189.24 o 
 -11  11   5     4576.66     4741.03    486.11 o 
 -10  11   5     1947.63     1989.70    193.88 o 
  -9  11   5     3068.12     3014.21    283.44 o 
  -8  11   5     1862.01     2073.64    161.25 o 
  -7  11   5     5567.74     5855.49    409.51 o 
  -6  11   5      103.19      118.98     68.24 o 
  -5  11   5      613.00      529.85     79.73 o 
  -4  11   5     1802.85     1945.81    120.03 o 
  -3  11   5     4007.35     3947.64    139.86 o 
  -2  11   5      620.30      728.11     69.47 o 
  -1  11   5      123.37      198.53     43.61 o 
   0  11   5     1085.40     1106.71     62.03 o 
   1  11   5       16.64       41.87     32.03 o 
   2  11   5     1052.01     1263.49    114.20 o 
   3  11   5      463.12      592.63     70.40 o 
   4  11   5    28935.25    27405.96    772.99 o 
   5  11   5     6267.53     5737.72    254.98 o 
   6  11   5    27751.61    25189.02   1015.95 o 
   7  11   5     6552.82     6414.34    579.54 o 
   8  11   5    14606.68    17825.40   1295.31 o 
   9  11   5      237.42      503.15    261.37 o 
  10  11   5        8.91      202.81    133.23 o 
  11  11   5     1692.53     1575.72    302.30 o 
  12  11   5     1841.57     3371.26    534.24 o 
  13  11   5     2321.38     2026.92    327.30 o 
 -14  12   5      173.67      180.90    148.91 o 
 -13  12   5     3954.58     3863.32    451.98 o 
 -12  12   5      597.79      793.25    143.37 o 
 -11  12   5      791.79      851.20    163.14 o 
 -10  12   5     8440.62     8676.55    463.23 o 
  -9  12   5     1309.29     1279.46    188.96 o 
  -8  12   5    25723.47    26305.37   1389.69 o 
  -7  12   5      782.02      883.23    140.36 o 
  -6  12   5     6693.49     6886.51    347.20 o 
  -5  12   5    30325.72    30566.16   1201.13 o 
  -4  12   5     2058.84     2254.52     92.15 o 
  -3  12   5     6758.50     6675.49    220.19 o 
  -2  12   5     9490.84     9987.86    246.43 o 
  -1  12   5     6458.20     6682.00    182.15 o 
   0  12   5     4340.41     4478.06    132.80 o 
   1  12   5        5.26       21.98     37.81 o 
   2  12   5      459.01      461.36     56.21 o 
   3  12   5    16671.68    17582.37    691.84 o 
   4  12   5     3153.58     3069.57    214.27 o 
   5  12   5    36474.81    34502.31   1118.20 o 
   6  12   5    13915.92    12961.93    443.86 o 
   7  12   5     9309.21     9199.17    598.32 o 
   8  12   5     3598.75     3223.11    385.58 o 
   9  12   5     2868.11     2419.01    439.18 o 
  10  12   5       11.79       26.29    137.10 o 
  11  12   5      610.49      579.35    164.89 o 
  12  12   5    22737.14    23062.58   3873.86 o 
 -13  13   5       38.11        5.50    122.57 o 
 -12  13   5     1489.60     1646.93    231.22 o 
 -11  13   5     7258.75     7891.71    587.14 o 
 -10  13   5     3086.65     3145.56    272.63 o 
  -9  13   5     3884.56     4176.28    298.46 o 
  -8  13   5    10976.01    11943.06    783.00 o 
  -7  13   5     3851.20     4146.61    310.68 o 
  -6  13   5    11999.27    12202.59    510.90 o 
  -5  13   5     4338.86     4627.15    190.87 o 
  -4  13   5     6675.42     6700.66    261.35 o 
  -3  13   5     5343.15     5819.36    193.91 o 
  -2  13   5      280.77      266.02     43.38 o 
  -1  13   5      146.31      218.06     58.33 o 
   0  13   5     5554.27     5425.44    163.50 o 
   1  13   5     2109.30     1930.41     83.89 o 
   2  13   5     5000.38     4954.96    166.61 o 
   3  13   5       11.83       26.63     65.13 o 
   4  13   5    18411.19    17835.13    659.87 o 
   5  13   5     5418.09     5177.50    337.76 o 
   6  13   5     5100.10     4699.16    255.43 o 
   7  13   5    31815.37    30636.54   1894.33 o 
   8  13   5       77.69      420.97    225.27 o 
   9  13   5      193.94      241.15     99.35 o 
  10  13   5    20904.51    18380.88   2252.93 o 
  11  13   5     1065.52     1097.70    206.01 o 
  12  13   5       39.42      176.01    126.86 o 
 -13  14   5    10201.30     9943.79   1352.62 o 
 -12  14   5        1.98      107.79    120.39 o 
 -11  14   5     3610.54     4508.35    411.52 o 
 -10  14   5     3148.82     3532.87    416.07 o 
  -9  14   5     1554.76     1698.75    194.65 o 
  -8  14   5     9181.54    10004.07    633.16 o 
  -7  14   5     1766.73     2043.23    241.19 o 
  -6  14   5     5464.90     5744.84    288.59 o 
  -5  14   5    54352.55    57840.07   1848.98 o 
  -4  14   5     3357.36     3633.73    170.82 o 
  -3  14   5      498.43      532.02     75.23 o 
  -2  14   5    27986.57    29494.86    929.97 o 
  -1  14   5     7056.55     7366.40    267.59 o 
   0  14   5      563.84      636.05     57.49 o 
   1  14   5     1808.28     1783.82    107.91 o 
   2  14   5     1905.99     1944.84     99.29 o 
   3  14   5        3.77       -9.43     55.77 o 
   4  14   5      458.08      407.99     96.59 o 
   5  14   5      103.28      137.77     88.81 o 
   6  14   5    38826.95    40348.10   2093.57 o 
   7  14   5     4178.05     3789.26    279.55 o 
   8  14   5    10816.92    12890.43   1185.59 o 
   9  14   5    35750.19    38783.18   2386.54 o 
  10  14   5      837.83      630.87    130.91 o 
  11  14   5     7361.12     6499.82   1029.73 o 
 -13  15   5      509.32      537.02    156.19 o 
 -12  15   5       49.42       75.81    123.97 o 
 -11  15   5     8331.02     9557.20    641.17 o 
 -10  15   5     1826.71     1886.18    330.98 o 
  -9  15   5     1519.30     1489.22    202.66 o 
  -8  15   5     1263.53     1264.61    235.31 o 
  -7  15   5     1195.85     1125.28    109.35 o 
  -6  15   5    19883.54    21607.79    808.53 o 
  -5  15   5      216.34      367.91     89.87 o 
  -4  15   5    28874.19    30044.82    978.95 o 
  -3  15   5    18645.44    20071.05    589.41 o 
  -2  15   5     5623.71     5732.00    271.47 o 
  -1  15   5     8025.42     8095.28    288.64 o 
   0  15   5    13028.27    13610.14    400.55 o 
   1  15   5    10031.00    10141.75    309.14 o 
   2  15   5       97.34      185.02     61.11 o 
   3  15   5    11669.79    12384.50    431.81 o 
   4  15   5     1032.06      955.52    108.21 o 
   5  15   5      314.21      229.06     91.08 o 
   6  15   5    19709.14    19674.89   1030.08 o 
   7  15   5    62977.50    65554.96   3475.90 o 
   8  15   5     3801.73     3858.84    395.81 o 
   9  15   5     1038.34      983.08    153.23 o 
  10  15   5    12573.34    11369.27    980.25 o 
  11  15   5      222.79      381.76    121.47 o 
 -12  16   5      775.17      603.42    240.31 o 
 -11  16   5     3730.67     4681.04    441.18 o 
 -10  16   5     4043.92     4786.32    413.87 o 
  -9  16   5     6323.91     7573.18    654.47 o 
  -8  16   5    15080.91    16604.89    675.56 o 
  -7  16   5       21.46      -50.72     84.87 o 
  -6  16   5     5470.31     5951.92    248.34 o 
  -5  16   5    23097.65    24630.51    821.62 o 
  -4  16   5       20.17       10.70     56.47 o 
  -3  16   5      649.58      740.57     73.60 o 
  -2  16   5    17675.90    19165.99    592.02 o 
  -1  16   5     1217.34     1072.42     98.12 o 
   0  16   5      315.20      299.25     55.23 o 
   1  16   5    10575.00    10829.63    290.29 o 
   2  16   5    10981.79    11307.11    361.66 o 
   3  16   5    13333.02    14451.95    515.92 o 
   4  16   5     2373.54     2392.71    163.99 o 
   5  16   5    16432.09    16669.53    686.70 o 
   6  16   5      791.88      964.81    156.75 o 
   7  16   5     5616.69     6051.58    491.12 o 
   8  16   5    14487.33    15356.69    861.20 o 
   9  16   5     9086.86     9451.38    678.19 o 
  10  16   5     2218.99     1896.73    248.89 o 
  11  16   5     7041.48     7577.89    504.84 o 
 -12  17   5       66.06      118.09    161.12 o 
 -11  17   5    10709.63    12619.98    862.04 o 
 -10  17   5      560.94      474.93    177.90 o 
  -9  17   5     9596.59     9700.47    505.88 o 
  -8  17   5      247.85      285.12    102.04 o 
  -7  17   5     5869.93     6163.86    318.30 o 
  -6  17   5     1938.07     2073.71    151.27 o 
  -5  17   5     4106.04     4472.16    255.57 o 
  -4  17   5     5254.05     5364.64    247.34 o 
  -3  17   5    22911.89    22001.95    924.69 o 
  -2  17   5      835.54      901.25    108.57 o 
  -1  17   5      979.59      982.38     87.95 o 
   0  17   5     9317.65     9874.68    371.96 o 
   1  17   5     1206.44     1424.37    110.71 o 
   2  17   5     8343.83     8686.23    302.51 o 
   3  17   5     3466.03     3383.29    177.72 o 
   4  17   5    11058.08    11527.08    449.81 o 
   5  17   5       21.31       70.28     70.17 o 
   6  17   5      253.02      347.28    116.84 o 
   7  17   5    19465.82    21303.64   1310.55 o 
   8  17   5      419.62      278.66    110.44 o 
   9  17   5      589.95      387.42    180.24 o 
  10  17   5     2798.81     2319.89    435.08 o 
 -11  18   5    10770.61    12416.62    956.41 o 
 -10  18   5       62.33       19.18    132.43 o 
  -9  18   5     2314.42     2240.58    241.16 o 
  -8  18   5    29482.41    32582.61   1899.12 o 
  -7  18   5     2157.38     2297.43    244.15 o 
  -6  18   5    13210.58    13269.30    581.93 o 
  -5  18   5    12767.18    13377.38    479.66 o 
  -4  18   5      464.49      619.93     92.44 o 
  -3  18   5    10695.58    10608.19    410.29 o 
  -2  18   5      538.43      744.43     99.26 o 
  -1  18   5     7108.31     7248.21    252.17 o 
   0  18   5      612.30      700.98     94.05 o 
   1  18   5     7714.53     7826.51    326.65 o 
   2  18   5    10202.50    11046.54    365.33 o 
   3  18   5     6012.52     6254.29    278.56 o 
   4  18   5    30868.47    33113.82   1154.88 o 
   5  18   5    49114.89    49624.18   1930.87 o 
   6  18   5     8665.44     8893.98    586.29 o 
   7  18   5      890.34      754.89    168.13 o 
   8  18   5    15197.52    15671.83   1070.49 o 
   9  18   5     2146.92     2304.58    296.35 o 
 -10  19   5     3551.96     4101.29    527.75 o 
  -9  19   5     4986.72     5475.12    535.94 o 
  -8  19   5      571.72      625.98    129.91 o 
  -7  19   5     1349.29     1466.49    175.84 o 
  -6  19   5      534.61      627.82    154.89 o 
  -5  19   5     2214.36     2493.88    213.78 o 
  -4  19   5      133.75      175.78     51.30 o 
  -3  19   5     1157.99     1272.54    141.44 o 
  -2  19   5     5883.08     6370.22    263.97 o 
  -1  19   5        4.18       26.38     61.95 o 
   0  19   5       89.00      133.89     70.21 o 
   1  19   5     6493.00     6533.37    259.77 o 
   2  19   5      771.57      851.81     91.16 o 
   3  19   5      274.27      321.97     78.11 o 
   4  19   5     9264.20     9425.31    397.40 o 
   5  19   5      197.38      207.32     86.67 o 
   6  19   5      277.43      246.80     95.14 o 
   7  19   5    10238.94    11710.03    896.78 o 
   8  19   5    15418.43    14488.26    874.26 o 
   9  19   5     3068.41     3066.52    382.64 o 
 -10  20   5     5294.99     6768.47    808.36 o 
  -9  20   5     4751.63     6096.06    508.01 o 
  -8  20   5     8697.42     9929.09    631.55 o 
  -7  20   5     5892.23     6198.23    329.38 o 
  -6  20   5    18538.80    19335.18    770.78 o 
  -5  20   5    14445.98    14554.65    559.78 o 
  -4  20   5     5414.56     5578.57    355.40 o 
  -3  20   5     4088.49     4589.48    240.97 o 
  -2  20   5     2142.07     2391.98    218.64 o 
  -1  20   5       64.27       76.84     64.32 o 
   0  20   5       27.57      -68.87     68.87 o 
   1  20   5    35270.52    38228.74   2760.58 o 
   2  20   5    33717.95    34022.78   1260.31 o 
   3  20   5    10579.90    10498.81    432.99 o 
   4  20   5    16121.48    16528.05    673.17 o 
   5  20   5    16985.58    16802.57    591.07 o 
   6  20   5     9401.67     9985.60    547.52 o 
   7  20   5     5313.49     4898.73    373.33 o 
   8  20   5    21276.63    21252.83   1622.16 o 
  -9  21   5     1227.32     1604.64    252.48 o 
  -8  21   5     1757.82     1792.34    222.86 o 
  -7  21   5       49.45      115.37     90.26 o 
  -6  21   5      667.36      655.26    121.36 o 
  -5  21   5      388.36      381.57     85.17 o 
  -4  21   5     3886.58     3747.89    365.23 o 
  -3  21   5      454.66      490.13    107.89 o 
  -2  21   5      195.98      236.04     73.49 o 
  -1  21   5     2286.38     2452.93    169.21 o 
   0  21   5     2476.56     2733.19    185.34 o 
   1  21   5     7440.55     7527.97    345.20 o 
   2  21   5     1209.32     1008.02    112.19 o 
   3  21   5       35.36       43.65     59.45 o 
   4  21   5     3355.12     3290.84    204.44 o 
   5  21   5     3902.76     3700.70    392.45 o 
   6  21   5     3687.39     3589.25    591.61 o 
   7  21   5     2636.36     2887.00    467.40 o 
  -8  22   5      895.31      813.83    162.37 o 
  -7  22   5    12946.61    13165.86    658.86 o 
  -6  22   5    14529.21    14580.63    747.12 o 
  -5  22   5    12900.88    13585.67    604.21 o 
  -4  22   5     4643.56     4391.47    337.03 o 
  -3  22   5     1159.73     1096.19    122.44 o 
  -2  22   5      554.59      642.62     90.11 o 
  -1  22   5     1215.39     1157.49     91.11 o 
   0  22   5      997.71      943.05    304.56 o 
   1  22   5       28.59     -107.54    269.34 o 
   2  22   5    18233.11    19404.84   1038.05 o 
   3  22   5    11555.50    12125.63    985.87 o 
   4  22   5     3016.17     3169.51    337.04 o 
   5  22   5     7025.13     7362.96    606.38 o 
   6  22   5    14877.57    14898.72    996.25 o 
  -6  23   5     6658.92     6253.66    301.74 o 
  -5  23   5     3759.83     4259.63    319.30 o 
  -4  23   5      428.86      288.28    117.72 o 
  -3  23   5     1033.86     1145.76    179.64 o 
  -2  23   5      190.05      187.55     93.76 o 
  -1  23   5        7.56       32.08    150.59 o 
   0  23   5      731.91      573.09    231.34 o 
   1  23   5     1093.40     7188.03   5141.66 o 
   2  23   5    14933.78    16688.64   1281.75 o 
   3  23   5     1592.39     1476.47    294.80 o 
   4  23   5        5.92       78.06    124.19 o 
   5  23   5     5938.37     5354.74   1305.69 o 
  -5  24   5      637.46      416.13    257.04 o 
  -4  24   5      840.35     1034.40    270.83 o 
  -3  24   5     5531.40     6563.10   1059.20 o 
  -2  24   5     6253.12     6447.56    629.63 o 
  -1  24   5      705.52      489.54    275.68 o 
   0  24   5       98.16      195.55    220.97 o 
   1  24   5      986.87     1030.34    333.69 o 
   2  24   5        8.39        5.68    253.02 o 
   3  24   5     9301.12     9896.56    991.43 o 
  -1  25   5       25.02       51.69    115.94 o 
   0  25   5      141.74       58.49    162.31 o 
 -16   0   6     6092.13     8437.90   1595.37 o 
 -15   0   6      107.72       85.15    271.64 o 
 -14   0   6     1750.20     2524.10    696.13 o 
 -11   0   6      420.32      345.20    136.54 o 
 -10   0   6    13604.98     8784.72    653.77 o 
  -9   0   6    25286.31    19408.36   4558.71 o 
  -8   0   6    13958.24    10938.79   1144.09 o 
  -7   0   6    31767.98    27947.45   1396.08 o 
  -6   0   6     7632.64     6970.79    316.61 o 
  -5   0   6    15652.67    13924.26    785.30 o 
  -4   0   6     7630.86     7530.47    235.03 o 
  -3   0   6    54180.61    59695.94   1965.96 o 
  -2   0   6    27840.12    32877.21    896.75 o 
  -1   0   6     2445.50     2800.45    162.37 o 
   0   0   6    61401.21    71805.51   3012.09 o 
   1   0   6    19197.19    19443.40    754.49 o 
   2   0   6    92692.27    92411.64   4321.82 o 
   3   0   6   330527.72   347288.28  36873.80 o 
   4   0   6     2079.57     1494.90    146.00 o 
   5   0   6      135.58      122.97     94.80 o 
   6   0   6    42703.07    37333.73   2410.71 o 
   7   0   6      181.70      297.53    230.73 o 
   8   0   6   103012.99    84257.04   9465.07 o 
   9   0   6    28842.37    27300.79   1939.14 o 
  10   0   6       48.47      223.13    164.46 o 
  11   0   6    48550.55    64685.60   7679.97 o 
  12   0   6     5977.47     8956.66   1302.23 o 
  13   0   6     1853.07     2687.78    703.16 o 
  14   0   6     3898.96     6583.33   1321.71 o 
 -15   1   6    22748.76    36040.61   5498.03 o 
 -14   1   6     2452.11     3013.71    450.94 o 
 -13   1   6     3189.07     4182.77    348.75 o 
 -12   1   6     8368.88     8356.08    875.56 o 
 -10   1   6    48548.04    43924.50   4785.71 o 
  -9   1   6     4699.24     4417.72    502.57 o 
  -8   1   6       23.08       78.47     72.05 o 
  -7   1   6      438.88      620.57     83.28 o 
  -6   1   6     4826.16     4568.97    178.78 o 
  -5   1   6    10944.06     9720.48    415.46 o 
  -4   1   6   209201.11   231567.66  12125.21 o 
  -3   1   6    40525.59    44088.39    851.25 o 
  -2   1   6    27761.12    32005.24    630.93 o 
  -1   1   6      139.28      261.60     31.46 o 
   0   1   6     1741.12     1898.93     91.52 o 
   1   1   6     1878.29     1877.97     70.93 o 
   2   1   6    53741.11    51446.05   1435.84 o 
   3   1   6      662.96      897.05     72.30 o 
   4   1   6     1461.95     1256.67     98.73 o 
   5   1   6     6280.98     6316.00    236.57 o 
   6   1   6      606.47      756.78    111.99 o 
   7   1   6    71219.20    58372.66   3866.96 o 
   8   1   6    34337.49    32370.54   2865.36 o 
   9   1   6     1755.22     1897.95    228.49 o 
  10   1   6    33762.90    39820.70   2531.65 o 
  11   1   6    26543.15    34088.58   2083.05 o 
  12   1   6     1006.31     1771.77    375.08 o 
  13   1   6     2568.48     3949.74    637.15 o 
  14   1   6     9567.46    14954.24   1616.57 o 
 -16   2   6     1769.48     2433.97   1712.09 o 
 -15   2   6     1394.42     2023.19    647.12 o 
 -14   2   6      440.46      852.45    342.10 o 
 -12   2   6      783.82      829.93    181.67 o 
 -11   2   6    10819.87     9758.63    926.93 o 
 -10   2   6    29291.86    23261.21   2420.33 o 
  -9   2   6    42988.25    36761.61   3336.70 o 
  -8   2   6     5274.54     4403.64    526.17 o 
  -7   2   6     1456.26     1264.98    113.56 o 
  -6   2   6    10451.88    10325.68    327.50 o 
  -5   2   6     6214.82     5920.36    199.97 o 
  -4   2   6     8630.60     9017.88    276.82 o 
  -3   2   6    83084.45    95005.73   2523.68 o 
  -2   2   6     2103.00     2534.75     69.52 o 
  -1   2   6     4221.30     5064.51    122.32 o 
   0   2   6    64081.61    79512.96   2395.79 o 
   1   2   6    17002.19    17671.80    437.06 o 
   2   2   6     2738.76     2486.90    145.73 o 
   3   2   6     4359.56     3842.40    199.45 o 
   4   2   6     4162.73     3894.94    256.22 o 
   5   2   6    82874.66    75727.55   3986.87 o 
   6   2   6     5177.00     3851.68    359.11 o 
   7   2   6       47.36      106.66     73.08 o 
   8   2   6    26806.93    24181.69   1646.49 o 
   9   2   6    15630.92    14391.44   1684.18 o 
  10   2   6     4918.89     5718.33    433.19 o 
  11   2   6     4975.35     5851.85    644.46 o 
  12   2   6     2169.30     3240.11    477.41 o 
  13   2   6      491.04      818.32    303.74 o 
  14   2   6      187.99      353.60    320.26 o 
 -16   3   6     4159.44     7415.05   1145.62 o 
 -15   3   6     4530.44     6389.30    737.36 o 
 -14   3   6      178.98       70.76    149.87 o 
 -13   3   6     3127.08     3528.98    408.74 o 
 -12   3   6     7554.66     9393.81    987.29 o 
 -11   3   6     8755.88     9044.23   1215.32 o 
 -10   3   6    19093.68    19123.87   1570.17 o 
  -9   3   6      185.23      351.21     95.25 o 
  -8   3   6      473.29      561.32     95.25 o 
  -7   3   6      679.79      993.21    127.88 o 
  -6   3   6    76832.16    73405.41   2636.62 o 
  -5   3   6     8012.10     8413.85    342.91 o 
  -4   3   6     5371.03     5080.09    164.63 o 
  -3   3   6     6830.40     7980.34    229.02 o 
  -2   3   6    29721.46    32489.33    645.14 o 
  -1   3   6   111482.44   140919.38   4724.47 o 
   0   3   6   108987.52   128986.66   4570.09 o 
   1   3   6       33.21      241.41     95.65 o 
   2   3   6      358.10      369.45     37.81 o 
   3   3   6    14505.33    11614.91    464.38 o 
   4   3   6    72571.54    67791.86   2426.95 o 
   5   3   6     9312.49     8631.29    627.46 o 
   6   3   6    99957.11    87942.50   7247.42 o 
   7   3   6     2030.18     2089.20    209.05 o 
   8   3   6     4864.27     4896.13    392.49 o 
   9   3   6      281.61      288.91    120.62 o 
  10   3   6      526.53      517.49    193.30 o 
  11   3   6     3392.02     4359.10    554.39 o 
  12   3   6     7311.80     9145.12   1022.34 o 
  13   3   6    12472.65    18341.47   1488.12 o 
  14   3   6     8324.72    14621.80   1625.78 o 
 -16   4   6     1597.48     2584.09    730.90 o 
 -15   4   6     6528.82    10693.46   1612.33 o 
 -14   4   6     2020.65     3188.01    673.93 o 
 -13   4   6    10363.50    13448.14    996.27 o 
 -12   4   6       35.45       -8.78     98.66 o 
 -11   4   6      988.96      976.16    179.01 o 
 -10   4   6    45060.82    41683.12   2412.01 o 
  -9   4   6    42430.36    40106.69   2849.83 o 
  -8   4   6     4327.90     3930.65    324.87 o 
  -7   4   6      423.12      496.77     86.18 o 
  -6   4   6     1400.20     1353.73     94.61 o 
  -5   4   6     1400.35     1095.97     73.64 o 
  -4   4   6     7087.81     6537.61    329.21 o 
  -3   4   6     7989.66     8504.99    244.30 o 
  -2   4   6      195.82      300.47     32.97 o 
  -1   4   6    46740.45    51634.66   3025.67 o 
   0   4   6   139237.88   162198.83   7547.14 o 
   1   4   6    74649.11    67962.38   6150.02 o 
   2   4   6    13531.67    13673.19    674.81 o 
   3   4   6    41011.96    33796.53   1930.17 o 
   4   4   6    52387.90    43150.97   1929.68 o 
   5   4   6    63016.12    51452.58   3492.73 o 
   6   4   6      918.49      906.57    118.51 o 
   7   4   6    30782.51    28855.90   1930.30 o 
   8   4   6     3511.58     3247.01    352.16 o 
   9   4   6     4379.75     4407.24    447.80 o 
  10   4   6     3030.06     2684.36    398.75 o 
  11   4   6     2108.24     2564.42    311.13 o 
  12   4   6    22070.25    27931.20   1980.75 o 
  13   4   6      111.21      -16.04    182.25 o 
  14   4   6       52.16       -2.01    170.26 o 
 -15   5   6      333.84      302.05    218.15 o 
 -14   5   6     1750.83     2434.63    351.80 o 
 -13   5   6      375.15      208.56    219.96 o 
 -12   5   6     1265.58     1342.56    264.33 o 
 -11   5   6     8951.46     9444.62    912.82 o 
 -10   5   6     6643.00     6553.56    693.99 o 
  -9   5   6      120.30      356.87    142.45 o 
  -8   5   6      721.54      915.91     96.45 o 
  -7   5   6       97.85      165.54     67.85 o 
  -6   5   6      178.20      213.09     52.44 o 
  -5   5   6    35587.04    29975.91   2386.34 o 
  -4   5   6      427.18      454.22     54.35 o 
  -3   5   6     3762.17     3757.81    147.33 o 
  -2   5   6    42186.75    45407.80   1380.48 o 
  -1   5   6    69839.72    79209.50   3123.42 o 
   0   5   6    78029.24    86360.91   2972.14 o 
   1   5   6      976.17      774.95     49.49 o 
   2   5   6    31921.98    28982.27   1422.81 o 
   3   5   6   514353.25   415867.22  45406.38 o 
   4   5   6   114420.09    91124.85   6417.94 o 
   5   5   6    62628.00    54673.63   2625.52 o 
   6   5   6   122067.98   117700.88   5754.78 o 
   7   5   6     6447.93     6149.72    305.99 o 
   8   5   6     9456.95     9846.96    535.30 o 
   9   5   6      359.54      323.59    138.60 o 
  10   5   6    11249.20    13152.52   1205.99 o 
  11   5   6     8661.07     9700.83   1018.18 o 
  12   5   6     1221.12     1866.83    396.74 o 
  13   5   6     2452.80     3525.89    518.36 o 
 -15   6   6     5905.17     7144.99    582.77 o 
 -14   6   6     7967.42     8297.73   1477.91 o 
 -13   6   6      335.25      793.83    403.48 o 
 -12   6   6     1026.71      954.55    195.79 o 
 -11   6   6     2232.44     2143.97    212.94 o 
 -10   6   6    26375.56    26035.54   1599.40 o 
  -9   6   6    74071.88    72313.14   3374.43 o 
  -8   6   6    29688.13    27737.17   1037.61 o 
  -7   6   6     8878.23     8483.82    352.02 o 
  -6   6   6     6893.41     6703.67    452.50 o 
  -5   6   6   126316.02   110461.73  11785.09 o 
  -4   6   6    95185.29    87747.43   6068.36 o 
  -3   6   6      175.26      175.31     39.43 o 
  -2   6   6     3833.72     4053.68     82.23 o 
  -1   6   6    31881.39    34028.54   1105.67 o 
   0   6   6    35165.70    36820.68    984.36 o 
   1   6   6    93124.86    96659.77   3018.75 o 
   2   6   6    30078.71    27856.75    712.15 o 
   3   6   6     6737.83     6132.74    286.97 o 
   4   6   6   146200.41   118468.35  10028.50 o 
   5   6   6    77672.84    61895.64   6359.15 o 
   6   6   6    24319.33    21476.05   2040.67 o 
   7   6   6    79693.14    78200.46   6179.22 o 
   8   6   6    15680.57    15522.66   1672.16 o 
   9   6   6      619.42      518.65    150.59 o 
  10   6   6    11077.91    11049.26   1198.17 o 
  11   6   6      444.04      642.90    221.56 o 
  12   6   6     4200.85     5206.29    516.71 o 
  13   6   6     2091.94     2632.35    414.06 o 
 -15   7   6     2893.22     3968.72    630.95 o 
 -14   7   6     2516.19     3037.39    593.41 o 
 -13   7   6      131.68      105.04    109.52 o 
 -12   7   6    12586.05    12241.33   1538.72 o 
 -11   7   6     1323.19     1202.02    166.89 o 
 -10   7   6     1145.37     1058.11    129.24 o 
  -9   7   6     5651.12     5342.39    322.91 o 
  -8   7   6     1601.35     1626.75    112.27 o 
  -7   7   6      619.24      603.22     86.55 o 
  -6   7   6     6180.51     4734.02    368.44 o 
  -5   7   6    22144.77    21363.02   1542.18 o 
  -4   7   6    28127.31    29324.96    987.19 o 
  -3   7   6    46810.39    47580.03   1591.95 o 
  -2   7   6   171173.98   190862.59   7834.44 o 
  -1   7   6    71144.86    81474.64   2931.15 o 
   0   7   6   127349.93   144915.05   6916.63 o 
   1   7   6   127562.02   130518.83   4915.56 o 
   2   7   6     2750.66     3164.91    168.76 o 
   3   7   6   219883.45   197028.36  13747.39 o 
   4   7   6   543555.75   500669.81  49788.47 o 
   5   7   6    57583.87    48849.43   2733.36 o 
   6   7   6    41142.91    40071.72   2293.46 o 
   7   7   6    18924.48    16150.60   2065.73 o 
   8   7   6      652.48      805.90    127.73 o 
   9   7   6    16854.23    16761.43   1902.37 o 
  10   7   6      985.08     1036.29    172.19 o 
  11   7   6      572.03      860.17    195.40 o 
  12   7   6     9712.74    10565.97    938.59 o 
  13   7   6     3772.76     5247.64    579.89 o 
 -15   8   6     4197.16     4539.09    450.86 o 
 -14   8   6    14421.20    19444.31   2707.39 o 
 -13   8   6      638.77      541.38    165.67 o 
 -12   8   6      773.57      804.53    153.66 o 
 -11   8   6     8688.03     9453.74    554.90 o 
 -10   8   6     2445.24     2498.84    211.02 o 
  -9   8   6    14263.91    13760.29    791.42 o 
  -8   8   6    36951.32    34553.81   2181.42 o 
  -7   8   6     1961.26     1520.65    107.78 o 
  -6   8   6    14764.36    13204.63    626.34 o 
  -5   8   6    10186.61     8558.84    680.96 o 
  -4   8   6     6082.24     6408.20    276.43 o 
  -3   8   6    57112.58    66382.51   2124.44 o 
  -2   8   6    44367.65    46820.98   1479.20 o 
  -1   8   6    44186.64    47590.58   1949.68 o 
   0   8   6    11133.11    12535.20    365.87 o 
   1   8   6   305754.56   289280.25  30184.61 o 
   2   8   6   257224.69   244516.25  19105.05 o 
   3   8   6    10815.49     9769.26    457.37 o 
   4   8   6    17102.78    15579.23    586.68 o 
   5   8   6    39603.85    34852.81   1444.52 o 
   6   8   6     1716.89     1665.80    113.01 o 
   7   8   6     7173.54     6692.33    849.64 o 
   8   8   6     5604.36     4454.89    744.57 o 
   9   8   6     2061.24     2050.60    303.71 o 
  10   8   6    26897.67    26893.74   3682.31 o 
  11   8   6        2.54     -114.98    187.45 o 
  12   8   6     6523.22     8276.84   1378.75 o 
  13   8   6     8183.73    10076.36   1096.99 o 
 -15   9   6     2180.35     1959.59    359.49 o 
 -14   9   6       90.49       79.53    140.26 o 
 -13   9   6     5108.52     5596.19    859.42 o 
 -12   9   6     5271.23     5405.28    594.15 o 
 -11   9   6      972.94     1141.68    177.76 o 
 -10   9   6       81.26      125.73     87.50 o 
  -9   9   6    11703.52    10485.69    832.11 o 
  -8   9   6     4082.37     3612.81    232.19 o 
  -7   9   6    14327.23    13145.02    475.71 o 
  -6   9   6    10307.43     9300.14    481.85 o 
  -5   9   6    10883.62     9601.23    689.10 o 
  -4   9   6     4688.52     4419.15    383.97 o 
  -3   9   6   160937.58   170476.75   8667.35 o 
  -2   9   6   119840.85   120030.19   7876.25 o 
  -1   9   6     2103.55     2503.66    182.82 o 
   0   9   6    84369.45    93860.99   2669.34 o 
   1   9   6   288532.25   299239.50  16780.30 o 
   2   9   6    20283.32    19784.20    603.12 o 
   3   9   6      972.05      981.59     82.93 o 
   4   9   6    65966.31    61175.51   2177.14 o 
   5   9   6    38232.38    36967.11   1593.26 o 
   6   9   6    13302.17    11573.90    713.54 o 
   7   9   6     2667.63     2511.33    181.89 o 
   8   9   6      607.35      558.89    147.12 o 
   9   9   6     9889.69    12268.28   1301.77 o 
  10   9   6      552.28      638.78    242.56 o 
  11   9   6       97.64      297.22    147.67 o 
  12   9   6     1562.41     1781.04    362.40 o 
  13   9   6     9337.27    11204.43    969.04 o 
 -14  10   6    10248.08     9697.72   1660.37 o 
 -13  10   6        8.89       54.06    101.88 o 
 -12  10   6      167.93      257.39    115.23 o 
 -11  10   6     6792.55     6975.48    626.38 o 
 -10  10   6     2630.26     2906.55    277.87 o 
  -9  10   6    12185.27    11611.57    663.57 o 
  -8  10   6    43567.78    41892.25   1538.15 o 
  -7  10   6      285.41      352.90     80.74 o 
  -6  10   6    15286.70    14127.23    667.79 o 
  -5  10   6     3379.83     3241.09    187.81 o 
  -4  10   6    25419.57    25792.91    915.26 o 
  -3  10   6     5646.05     5657.26    169.49 o 
  -2  10   6    48166.63    50746.68   1466.52 o 
  -1  10   6     5752.20     5845.38    208.76 o 
   0  10   6     3713.24     3708.57     82.69 o 
   1  10   6    60639.56    59922.41   1576.31 o 
   2  10   6    54414.10    51322.27   2256.37 o 
   3  10   6     9686.67     8854.86    305.62 o 
   4  10   6     1270.07     1343.70     78.02 o 
   5  10   6      117.77      365.71    142.80 o 
   6  10   6     6728.77     6211.95    404.91 o 
   7  10   6     1526.79     1456.08    154.42 o 
   8  10   6     2329.33     2470.79    300.53 o 
   9  10   6     4594.11     4194.69    733.73 o 
  10  10   6     1249.70     1122.33    200.14 o 
  11  10   6     1624.38     1224.58    344.58 o 
  12  10   6     4536.03     4630.07    669.35 o 
  13  10   6     6637.21     7182.93    692.11 o 
 -14  11   6     3834.99     3902.33    545.03 o 
 -13  11   6     9761.74    11676.05    984.42 o 
 -12  11   6     2743.62     2711.73    263.85 o 
 -11  11   6     2194.23     2072.14    217.65 o 
 -10  11   6     4159.52     4176.07    298.73 o 
  -9  11   6     3885.67     3925.82    256.03 o 
  -8  11   6     2397.84     2427.54    229.67 o 
  -7  11   6    57798.31    58373.79   2715.26 o 
  -6  11   6      575.26      612.20    128.95 o 
  -5  11   6     2487.31     2439.95    148.64 o 
  -4  11   6    13314.73    12913.00    388.23 o 
  -3  11   6      429.97      412.93     48.85 o 
  -2  11   6    10035.04    10536.56    234.42 o 
  -1  11   6     2579.98     2531.52    135.74 o 
   0  11   6     4052.79     4133.68    109.76 o 
   1  11   6    16323.52    16821.00    350.40 o 
   2  11   6    13300.32    11993.01    370.80 o 
   3  11   6     2304.31     2228.48    144.18 o 
   4  11   6     7732.72     7585.05    282.35 o 
   5  11   6    14479.31    12658.70    584.70 o 
   6  11   6      185.06       96.34     99.01 o 
   7  11   6     3257.99     2808.98    262.47 o 
   8  11   6    19134.90    19599.95   1757.83 o 
   9  11   6    19459.67    18743.87   2694.50 o 
  10  11   6     2410.76     2084.68    298.97 o 
  11  11   6       56.08      222.14    133.15 o 
  12  11   6      570.06      575.06    202.95 o 
 -14  12   6     4514.37     4386.65    788.04 o 
 -13  12   6     1150.66     1346.69    182.39 o 
 -12  12   6      637.23      665.90    184.09 o 
 -11  12   6     5241.19     5676.99    455.07 o 
 -10  12   6      273.02      220.13    101.77 o 
  -9  12   6     8662.58     8481.16    416.86 o 
  -8  12   6    23516.33    25072.91   1329.16 o 
  -7  12   6     4945.73     5169.83    257.58 o 
  -6  12   6      289.30      335.55     78.67 o 
  -5  12   6        6.04      -29.83     57.68 o 
  -4  12   6      496.45      570.59     52.97 o 
  -3  12   6     1666.69     1657.03     85.47 o 
  -2  12   6       36.00       73.76     39.04 o 
  -1  12   6      608.65      566.23     44.50 o 
   0  12   6      104.40      185.93     34.85 o 
   1  12   6    18182.74    20132.44    505.60 o 
   2  12   6    44969.63    44461.94   1148.93 o 
   3  12   6    85938.18    82817.46   3473.34 o 
   4  12   6      369.21      411.58     73.81 o 
   5  12   6    19772.85    18274.15    649.93 o 
   6  12   6     1035.46     1007.71    116.82 o 
   7  12   6      736.13      787.12    103.02 o 
   8  12   6        8.47       76.80     87.46 o 
   9  12   6    44084.69    44253.79   4192.45 o 
  10  12   6    15825.48    24836.41   4479.95 o 
  11  12   6     5697.77     6945.34    726.07 o 
  12  12   6      764.94      593.47    181.77 o 
 -13  13   6     8264.55     8683.71    881.29 o 
 -12  13   6     3970.80     4353.56    392.27 o 
 -11  13   6      352.58      477.33    140.75 o 
 -10  13   6     2631.06     2438.98    299.21 o 
  -9  13   6       40.65     -100.64    104.71 o 
  -8  13   6        5.84      -24.76    110.01 o 
  -7  13   6     2106.06     2173.72    193.18 o 
  -6  13   6      151.15      132.48     65.83 o 
  -5  13   6     1874.24     1987.21    202.02 o 
  -4  13   6    75062.69    78242.27   2525.31 o 
  -3  13   6    37006.89    37757.62    975.15 o 
  -2  13   6    10620.75    11206.16    379.02 o 
  -1  13   6    38365.63    40405.25   1083.84 o 
   0  13   6      482.67      545.92     44.00 o 
   1  13   6    25981.44    27099.31    687.33 o 
   2  13   6    37476.64    38319.04   1112.73 o 
   3  13   6        7.24       17.08     61.96 o 
   4  13   6      247.95      261.71     71.55 o 
   5  13   6    18622.45    18273.20    605.48 o 
   6  13   6     8695.20     9864.75    650.27 o 
   7  13   6      753.93      613.01    190.41 o 
   8  13   6    18112.80    17036.18   1579.17 o 
   9  13   6     8767.96     9061.34    767.85 o 
  10  13   6      939.66      660.73    152.28 o 
  11  13   6     5362.56     5641.97    551.65 o 
  12  13   6    10764.00    13297.12   2323.26 o 
 -13  14   6     1612.06     1416.27    221.62 o 
 -12  14   6      961.20     1040.13    178.29 o 
 -11  14   6       53.71       85.06    157.38 o 
 -10  14   6       21.82       62.96    133.62 o 
  -9  14   6     5449.57     5570.34    490.98 o 
  -8  14   6     4207.48     4001.72    332.95 o 
  -7  14   6     1365.50     1475.38    162.95 o 
  -6  14   6    13080.36    13509.49    473.86 o 
  -5  14   6       30.04       44.35     50.89 o 
  -4  14   6    18236.39    18364.84    559.81 o 
  -3  14   6    56146.40    59555.27   1736.15 o 
  -2  14   6    38090.05    39703.98   1196.95 o 
  -1  14   6     1940.34     2188.92    132.86 o 
   0  14   6    63905.03    69053.84   2203.69 o 
   1  14   6       24.21       53.76     44.52 o 
   2  14   6     1098.68     1009.82     74.74 o 
   3  14   6    44403.41    44783.35   1340.00 o 
   4  14   6     8943.60     8570.88    344.54 o 
   5  14   6      110.11      215.94     77.29 o 
   6  14   6    33848.63    32636.02   1063.82 o 
   7  14   6     8254.80     8285.34    435.36 o 
   8  14   6      457.35      659.54    140.93 o 
   9  14   6    25513.40    24906.38   2095.90 o 
  10  14   6      839.89      574.19    130.48 o 
  11  14   6      158.66      398.08    250.40 o 
 -13  15   6     8147.34     8000.57   1074.32 o 
 -12  15   6       17.59      211.16    177.10 o 
 -11  15   6       26.65       67.33    137.36 o 
 -10  15   6     9969.78    11049.10    736.04 o 
  -9  15   6        1.87      160.22    168.91 o 
  -8  15   6      415.18      317.36    119.78 o 
  -7  15   6      173.62      236.42     90.52 o 
  -6  15   6     1469.99     1551.40    116.15 o 
  -5  15   6    11948.05    12431.80    479.33 o 
  -4  15   6    27665.30    29793.79    858.17 o 
  -3  15   6     1413.35     1387.54     92.75 o 
  -2  15   6      281.17      315.76     70.26 o 
  -1  15   6    20551.39    21631.19    646.54 o 
   0  15   6      530.20      474.46     62.77 o 
   1  15   6     4772.04     4857.21    177.42 o 
   2  15   6    25774.94    27263.17    971.54 o 
   3  15   6    19389.39    20455.92    573.31 o 
   4  15   6     5478.24     4886.20    271.79 o 
   5  15   6      331.42      400.61     88.94 o 
   6  15   6     2721.71     2585.69    207.83 o 
   7  15   6     1432.49     1386.01    218.28 o 
   8  15   6     4209.55     4388.95    356.17 o 
   9  15   6     4515.76     4511.06    503.54 o 
  10  15   6     3091.17     2858.68    280.72 o 
  11  15   6       77.79      142.17    190.64 o 
 -12  16   6     1830.00     2117.55    319.52 o 
 -11  16   6     5856.04     6956.67    704.16 o 
 -10  16   6     5743.93     6805.98    498.11 o 
  -9  16   6    11896.41    13398.54    981.99 o 
  -8  16   6     2500.30     2711.50    196.10 o 
  -7  16   6     2124.34     2184.48    261.53 o 
  -6  16   6     3194.75     3375.16    180.00 o 
  -5  16   6     2340.37     2397.35    175.46 o 
  -4  16   6     5812.40     6365.66    231.20 o 
  -3  16   6       22.00      -10.94     33.97 o 
  -2  16   6      936.47     1023.78     83.05 o 
  -1  16   6       24.26       58.85     42.34 o 
   0  16   6     3226.11     3769.74    139.89 o 
   1  16   6     3854.33     4057.70    133.02 o 
   2  16   6     1830.17     1880.77    106.54 o 
   3  16   6      512.29      658.83     84.82 o 
   4  16   6    17381.79    17501.24    620.52 o 
   5  16   6     1047.05      980.32    143.15 o 
   6  16   6     8859.14     8897.26    462.64 o 
   7  16   6     1004.72     1013.78    183.73 o 
   8  16   6      480.93      589.56    127.28 o 
   9  16   6    10273.40    10275.54    740.85 o 
  10  16   6    12470.31    13687.92   1210.38 o 
 -12  17   6      172.59      234.87    134.02 o 
 -11  17   6      533.14      447.50    255.30 o 
 -10  17   6     8773.82    10398.90    728.38 o 
  -9  17   6      337.34      455.61    118.26 o 
  -8  17   6       27.04      136.69     77.76 o 
  -7  17   6     7701.24     8084.51    343.47 o 
  -6  17   6      579.32      542.85     87.75 o 
  -5  17   6     9534.65    10200.51    353.55 o 
  -4  17   6       32.50      170.47     66.94 o 
  -3  17   6     4658.43     4845.12    239.16 o 
  -2  17   6    14015.97    15068.16    572.74 o 
  -1  17   6      431.03      480.07     84.72 o 
   0  17   6     3156.26     3189.64    154.79 o 
   1  17   6      826.50     1008.72     78.49 o 
   2  17   6    25807.82    26663.66    809.21 o 
   3  17   6      984.90     1053.87     93.25 o 
   4  17   6     2777.91     2900.08    184.17 o 
   5  17   6   104841.71   105964.36   4767.88 o 
   6  17   6       32.23       48.44     96.23 o 
   7  17   6     7919.77     8295.33    495.77 o 
   8  17   6      338.40      161.91    106.86 o 
   9  17   6     6401.11     6211.79    621.30 o 
  10  17   6      920.86      775.21    182.84 o 
 -11  18   6     2968.68     2987.21    359.10 o 
 -10  18   6     6139.41     7002.23    777.12 o 
  -9  18   6     9869.98    10263.90    522.52 o 
  -8  18   6     6059.75     6724.22    412.95 o 
  -7  18   6        5.38      165.37     76.99 o 
  -6  18   6    32699.37    34303.33   1222.07 o 
  -5  18   6     9060.77     9395.33    397.32 o 
  -4  18   6       81.71      140.26     68.07 o 
  -3  18   6     7827.81     8459.53    301.53 o 
  -2  18   6      292.66      309.10     77.61 o 
  -1  18   6     5185.95     5214.05    222.08 o 
   0  18   6    21632.98    23507.75    940.15 o 
   1  18   6     6154.27     6557.12    238.87 o 
   2  18   6     6345.56     6319.79    246.03 o 
   3  18   6    30649.39    30553.84    953.28 o 
   4  18   6    24207.04    23941.15    791.34 o 
   5  18   6       39.54      111.94     74.44 o 
   6  18   6    74424.89    74822.75   3767.01 o 
   7  18   6     2810.05     2788.05    292.16 o 
   8  18   6      835.30     1153.36    161.03 o 
   9  18   6     1558.14     1443.97    220.44 o 
 -10  19   6     5614.47     6105.81    721.37 o 
  -9  19   6      758.00      877.51    169.05 o 
  -8  19   6      993.83     1119.01    187.47 o 
  -7  19   6       22.15        9.32     74.36 o 
  -6  19   6      137.51      -17.74     57.94 o 
  -5  19   6     2390.26     2598.84    178.97 o 
  -4  19   6     1750.45     1702.95    112.23 o 
  -3  19   6     2722.51     2850.65    194.27 o 
  -2  19   6       28.65      102.88     53.32 o 
  -1  19   6    88399.02    94036.34   4481.79 o 
   0  19   6      339.92      445.71     74.84 o 
   1  19   6    10041.57    10362.48    370.38 o 
   2  19   6    27417.32    26673.42    738.92 o 
   3  19   6     2684.86     2726.99    169.04 o 
   4  19   6     5310.26     5390.23    279.07 o 
   5  19   6    76796.53    73144.67   3184.87 o 
   6  19   6       26.66       37.40     72.94 o 
   7  19   6     3007.99     2931.85    316.47 o 
   8  19   6     4769.64     4370.17    577.03 o 
 -10  20   6       19.52        6.46    186.81 o 
  -9  20   6    10455.72    12260.32   1018.06 o 
  -8  20   6      385.74      320.99    128.38 o 
  -7  20   6       29.24       76.25     90.37 o 
  -6  20   6     3097.27     2977.71    238.10 o 
  -5  20   6     4701.95     4869.70    219.88 o 
  -4  20   6     1275.11     1425.46    150.63 o 
  -3  20   6       34.42       83.36     64.19 o 
  -2  20   6    25728.23    27757.55    854.08 o 
  -1  20   6      109.63       84.33     58.22 o 
   0  20   6   131285.22   140497.09   7490.22 o 
   1  20   6     5183.49     5170.76    230.97 o 
   2  20   6     9009.62     8814.74    383.57 o 
   3  20   6    14791.74    13952.27    516.56 o 
   4  20   6     2475.54     2201.28    164.41 o 
   5  20   6      243.50      443.34    101.75 o 
   6  20   6     8280.22     8531.22    968.90 o 
   7  20   6     3099.78     3322.87    418.63 o 
   8  20   6     3586.34     4059.39    533.62 o 
  -9  21   6     1709.40     1709.03    301.06 o 
  -8  21   6       40.81       37.07    131.28 o 
  -7  21   6     2399.42     2177.14    224.58 o 
  -6  21   6      178.63      190.41     90.06 o 
  -5  21   6       72.46       85.94     59.04 o 
  -4  21   6      546.23      447.68     80.58 o 
  -3  21   6     5106.36     5151.10    215.49 o 
  -2  21   6     2911.46     3240.71    668.55 o 
  -1  21   6    96116.26   102559.87   4907.47 o 
   0  21   6      481.19      518.29     83.25 o 
   1  21   6    11509.19    12883.63   1744.72 o 
   2  21   6     6167.89     6603.45    581.67 o 
   3  21   6     1199.99     1238.27    157.69 o 
   4  21   6     1256.79     1193.20    194.35 o 
   5  21   6    19198.79    18453.33   1207.67 o 
   6  21   6      183.08      238.38    232.83 o 
   7  21   6     2046.62     1938.74    399.18 o 
  -8  22   6      302.35      250.86    131.61 o 
  -7  22   6      101.91      -21.55    107.41 o 
  -6  22   6      341.08      432.21    131.48 o 
  -5  22   6     2125.16     1889.50    202.28 o 
  -4  22   6     2003.99     1500.29    221.62 o 
  -3  22   6       66.81      167.52    173.48 o 
  -2  22   6     5490.53     5946.27    627.11 o 
  -1  22   6      387.37      281.96    238.79 o 
   0  22   6    29637.63    31563.86   2778.55 o 
   1  22   6     2562.01     2983.59    532.73 o 
   2  22   6      220.52      240.23    121.08 o 
   3  22   6     4168.03     4046.00    582.36 o 
   4  22   6      395.21      421.75    217.87 o 
   5  22   6       56.41      283.75    179.71 o 
   6  22   6     3988.09     3566.28    411.57 o 
  -6  23   6      695.41      235.33    257.84 o 
  -5  23   6     1515.13     1544.49    278.81 o 
  -4  23   6      552.49      433.66    163.48 o 
  -3  23   6      910.59     1100.06    235.28 o 
  -2  23   6     2819.53     3109.09    376.96 o 
  -1  23   6     8480.34     9280.95    663.47 o 
   0  23   6     1630.91     1654.16    373.13 o 
   1  23   6      507.72      496.08    263.34 o 
   2  23   6     7549.57     7772.26    917.65 o 
   3  23   6       12.13      215.04    171.21 o 
   4  23   6      931.31      858.73    200.72 o 
  -5  24   6     1221.40      901.32    318.16 o 
  -4  24   6       38.32       15.24    149.08 o 
  -3  24   6      219.28      429.24    237.06 o 
  -2  24   6     2000.38     2145.95    485.80 o 
  -1  24   6        0.48     -276.29    276.29 o 
   0  24   6     2324.19     3684.59    852.11 o 
   1  24   6    10327.35    11488.37   1306.67 o 
   2  24   6     2542.29     2710.91    539.58 o 
   3  24   6        2.64      253.82    222.94 o 
 -15   1   7      309.17      147.04    287.84 o 
 -14   1   7      263.28      543.28    382.12 o 
 -12   1   7       14.56      -30.83     97.83 o 
 -11   1   7      109.56      152.94     83.77 o 
 -10   1   7      129.57       40.36     80.85 o 
  -9   1   7     2198.41     2191.19    332.31 o 
  -8   1   7     2895.60     2468.26    174.43 o 
  -7   1   7    19703.58    18585.01    665.16 o 
  -6   1   7     7561.68     6891.21    241.95 o 
  -5   1   7   105038.84   113630.83   4595.89 o 
  -4   1   7     3057.57     3002.36     98.34 o 
  -3   1   7   111529.93   127665.55   4366.38 o 
  -2   1   7    17613.84    20699.45    427.99 o 
  -1   1   7      736.68     1057.70     75.42 o 
   0   1   7    19178.45    21027.14    458.09 o 
   1   1   7       66.24      268.40     38.63 o 
   2   1   7    79939.64    82254.13   2820.58 o 
   3   1   7    22792.19    22362.49    991.41 o 
   4   1   7    13335.22    13120.01    558.31 o 
   5   1   7    26808.73    25167.71   1217.13 o 
   6   1   7       50.63       92.47     89.44 o 
   7   1   7     5277.88     4747.29    409.11 o 
   8   1   7     7982.91     6747.67    420.14 o 
   9   1   7     4173.06     3887.43    360.41 o 
  10   1   7      894.54      970.20    186.92 o 
  11   1   7     2880.70     4001.22    479.09 o 
  12   1   7        7.64      123.52    265.27 o 
  13   1   7      328.94      879.98    281.85 o 
  14   1   7     1735.77     2234.90    610.47 o 
 -15   2   7      215.04      341.42    244.57 o 
 -14   2   7      226.17     5939.55    832.37 o 
 -13   2   7      152.80       95.56    132.50 o 
 -12   2   7      171.53     9399.12   6060.21 o 
 -11   2   7        6.82      159.79    205.66 o 
 -10   2   7      216.70      294.91    148.80 o 
  -9   2   7     3314.75     2901.44    321.06 o 
  -8   2   7     1493.27     1561.02    137.84 o 
  -7   2   7     6241.57     5524.79    247.18 o 
  -6   2   7    65948.80    63609.39   2160.33 o 
  -5   2   7      115.12      127.83     41.48 o 
  -4   2   7   160932.89   178322.52   7459.68 o 
  -3   2   7     7706.20     8370.22    149.73 o 
  -2   2   7    22870.92    24416.98    452.60 o 
  -1   2   7    17989.92    21868.51    428.92 o 
   0   2   7    10542.13    12585.67    274.05 o 
   1   2   7    44461.63    43581.32   1188.05 o 
   2   2   7     3502.11     3115.30    116.36 o 
   3   2   7    54756.64    53752.83   1724.76 o 
   4   2   7    25054.71    24071.47    837.82 o 
   5   2   7     2040.30     1960.77    170.53 o 
   6   2   7     9850.75     9033.64    469.56 o 
   7   2   7        3.50      -10.57     62.93 o 
   8   2   7      606.47      657.39    133.64 o 
   9   2   7      490.21      415.94    127.54 o 
  10   2   7       33.87      114.29    122.16 o 
  11   2   7      210.47      501.59    251.50 o 
  12   2   7     2033.57     3134.97    473.58 o 
  13   2   7      241.24      488.75    264.93 o 
 -16   3   7     2057.25     3151.93    873.71 o 
 -15   3   7      542.32      356.44    279.73 o 
 -14   3   7      536.66      659.50    273.92 o 
 -13   3   7      297.08      398.32    207.68 o 
 -12   3   7      313.88      311.92    128.46 o 
 -11   3   7      565.66      406.22    127.31 o 
 -10   3   7      712.70      731.57    122.39 o 
  -9   3   7     2686.06     2507.17    333.32 o 
  -8   3   7     1930.06     1788.95    202.93 o 
  -7   3   7    25233.32    23136.94    770.68 o 
  -6   3   7    13143.78    11753.54    355.06 o 
  -5   3   7    49925.08    48511.09   1363.98 o 
  -4   3   7    43105.09    44722.05   1066.14 o 
  -3   3   7    89176.52    97983.71   3011.13 o 
  -2   3   7    40985.58    47791.72   1066.20 o 
  -1   3   7    36643.51    44218.36    903.40 o 
   0   3   7     1885.59     2372.45     82.58 o 
   1   3   7     9451.59    10716.47    268.81 o 
   2   3   7    57120.84    58812.84   1890.54 o 
   3   3   7     6254.00     5376.85    176.60 o 
   4   3   7    27244.39    25766.48    739.86 o 
   5   3   7    22914.92    21736.90   1391.70 o 
   6   3   7     2852.20     2550.45    182.98 o 
   7   3   7     7558.78     7394.33    628.29 o 
   8   3   7    12725.96    11130.55    843.21 o 
   9   3   7     9222.87     9296.64    827.45 o 
  10   3   7      559.29      299.16    164.93 o 
  11   3   7     4268.25     5698.71    463.66 o 
  12   3   7     3225.27     5197.98    577.69 o 
  13   3   7      917.06     1458.44    375.30 o 
 -16   4   7      339.87      968.53    507.15 o 
 -15   4   7      330.76     3702.08   3572.66 o 
 -14   4   7     6821.16     8950.40   2401.96 o 
 -13   4   7        5.60       76.15    157.41 o 
 -12   4   7    15103.71    17561.86   2330.55 o 
 -11   4   7     1731.03     2258.66    378.40 o 
 -10   4   7      802.05     4116.75   2338.65 o 
  -9   4   7     3947.57     3756.87    433.88 o 
  -8   4   7       13.21      -22.07     69.83 o 
  -7   4   7     9551.45     7980.08    324.20 o 
  -6   4   7    16280.59    13967.50    532.77 o 
  -5   4   7     6064.50     6322.68    254.03 o 
  -4   4   7     2641.48     2043.04    103.51 o 
  -3   4   7    49596.75    52311.44   1503.16 o 
  -2   4   7    13284.87    14689.12    400.47 o 
  -1   4   7    20558.64    23170.64    419.92 o 
   0   4   7    39460.10    41258.67   2304.13 o 
   1   4   7     4687.18     4483.24    125.75 o 
   2   4   7     1821.34     1908.11    127.88 o 
   3   4   7    16527.03    16476.46    724.39 o 
   4   4   7    11714.71     9962.26    422.54 o 
   5   4   7      937.87      783.97     80.96 o 
   6   4   7     2717.45     2229.99    198.93 o 
   7   4   7    29040.65    26786.85   1724.07 o 
   8   4   7       25.59       95.95     97.39 o 
   9   4   7      257.62      192.76    121.34 o 
  10   4   7      369.40      604.28    186.77 o 
  11   4   7    23633.15    27888.79   2375.54 o 
  12   4   7       67.48      104.38    172.79 o 
  13   4   7     2222.56     2827.06    488.07 o 
 -15   5   7     2041.88     3002.60    639.27 o 
 -14   5   7       11.94      -39.88    110.46 o 
 -13   5   7    10788.66    14522.17   2430.01 o 
 -12   5   7      393.02      360.11    107.45 o 
 -11   5   7       68.04      640.15    544.68 o 
 -10   5   7     1104.74     1165.12    174.29 o 
  -9   5   7     4520.29     4279.70    236.81 o 
  -8   5   7      190.40      211.77     72.75 o 
  -7   5   7     2662.38     2457.28    126.27 o 
  -6   5   7     9027.48     7698.33    392.33 o 
  -5   5   7    13473.82    13045.95    465.87 o 
  -4   5   7    83209.18    79144.88   5003.92 o 
  -3   5   7     3491.60     3689.89    153.67 o 
  -2   5   7    12160.61    12091.90    392.16 o 
  -1   5   7   172863.59   199012.97  11735.40 o 
   0   5   7    58465.91    64346.14   2585.44 o 
   1   5   7    16456.28    14419.77    415.20 o 
   2   5   7     1895.88     1481.10     85.51 o 
   3   5   7    22257.04    20745.71    854.29 o 
   4   5   7       98.28       83.34     53.74 o 
   5   5   7      199.67      147.83     89.63 o 
   6   5   7    14167.52    12882.70    933.44 o 
   7   5   7       34.50       30.18    100.10 o 
   8   5   7     1786.09     1881.35    181.18 o 
   9   5   7     6339.51     7126.17    627.22 o 
  10   5   7     2377.08     2752.89    388.56 o 
  11   5   7       99.06      227.25    170.02 o 
  12   5   7    17829.17    21411.32   1612.57 o 
  13   5   7       15.46       55.07    142.60 o 
 -15   6   7      625.45      767.68    226.60 o 
 -14   6   7     1280.20     1775.20    418.01 o 
 -13   6   7     2961.21     4061.75    894.05 o 
 -12   6   7     5260.38    25330.57   3045.24 o 
 -11   6   7     1421.86     1516.17    189.62 o 
 -10   6   7     1344.80     1282.73    129.14 o 
  -9   6   7      317.83      281.22    102.98 o 
  -8   6   7     1441.95     1251.93    138.04 o 
  -7   6   7        9.88       18.13     64.29 o 
  -6   6   7      163.48       45.21     72.54 o 
  -5   6   7    11341.16     8742.11   1011.67 o 
  -4   6   7     3591.38     3638.88    170.69 o 
  -3   6   7    98486.70    98634.13   4355.33 o 
  -2   6   7    32353.99    33292.21    723.20 o 
  -1   6   7    56523.64    63140.71   2354.61 o 
   0   6   7   138969.23   154955.45   8609.53 o 
   1   6   7     4275.17     4583.68     94.36 o 
   2   6   7    65723.34    60587.32   3078.67 o 
   3   6   7      468.20      375.20     57.23 o 
   4   6   7     2328.21     1998.08    157.12 o 
   5   6   7     3900.46     3029.81    274.52 o 
   6   6   7     1609.65     1594.28    121.27 o 
   7   6   7     2017.05     2025.53    176.73 o 
   8   6   7    13091.12    13328.45   1034.10 o 
   9   6   7      558.93      487.57    163.49 o 
  10   6   7     4284.82     4813.10    527.45 o 
  11   6   7    14598.60    16381.81   1875.85 o 
  12   6   7     1157.61     1394.11    263.89 o 
  13   6   7     4882.78     6668.90   1038.26 o 
 -15   7   7        2.68      -27.64    119.98 o 
 -14   7   7     1070.40     1208.91    174.76 o 
 -13   7   7     3517.85     3096.12    465.40 o 
 -12   7   7     2268.53     2125.45    223.46 o 
 -11   7   7      305.57      366.91    111.06 o 
 -10   7   7     4201.58     4681.21    388.85 o 
  -9   7   7     1720.93     1693.14    191.04 o 
  -8   7   7     1490.38     1422.47    145.34 o 
  -7   7   7     2174.79     1859.90    152.85 o 
  -6   7   7        4.73       61.05     52.55 o 
  -5   7   7      495.17      433.45    119.56 o 
  -4   7   7   169177.06   168391.30   7667.94 o 
  -3   7   7    22845.31    23530.52    842.52 o 
  -2   7   7    26825.30    28484.26    719.09 o 
  -1   7   7   204583.52   232988.78  13916.97 o 
   0   7   7    44063.39    46961.29   1422.80 o 
   1   7   7    36574.51    38898.09    909.36 o 
   2   7   7    93646.99    92226.13   3307.03 o 
   3   7   7    66729.84    59850.23   2649.90 o 
   4   7   7      650.72      555.19     90.75 o 
   5   7   7     3176.45     2657.85    192.08 o 
   6   7   7       47.62        6.24     64.73 o 
   7   7   7    20759.96    19350.96   1376.84 o 
   8   7   7      884.66      910.85    137.68 o 
   9   7   7    47219.12    49481.25   4896.32 o 
  10   7   7     1146.51     1308.62    228.27 o 
  11   7   7     3990.74     4603.05    526.37 o 
  12   7   7     6084.35     7522.06    770.22 o 
  13   7   7        3.99     -248.89    294.63 o 
 -15   8   7       27.44        4.34    161.82 o 
 -14   8   7     2634.91     2612.12    400.31 o 
 -13   8   7     2911.54     3522.70    537.31 o 
 -12   8   7       28.22      245.79    208.00 o 
 -11   8   7     5362.85     8597.23   1789.37 o 
 -10   8   7     2823.20     2878.57    244.70 o 
  -9   8   7     7579.31     7218.90    420.63 o 
  -8   8   7     1310.89     1178.44    123.09 o 
  -7   8   7        2.01       28.67     68.73 o 
  -6   8   7    16998.49    13165.75   1280.43 o 
  -5   8   7     8289.42     7296.82    387.31 o 
  -4   8   7    44845.83    44515.33   2354.02 o 
  -3   8   7   101901.29   108508.91   3637.70 o 
  -2   8   7    11083.93    11022.92    375.15 o 
  -1   8   7    59912.04    68572.45   2292.94 o 
   0   8   7   125092.50   138627.09   6741.50 o 
   1   8   7    20055.73    19315.33    393.81 o 
   2   8   7    33623.98    31785.07    868.63 o 
   3   8   7    64588.21    57862.83   3206.06 o 
   4   8   7      631.58      668.65     63.26 o 
   5   8   7      621.26      533.81     91.22 o 
   6   8   7      928.67      987.44    115.30 o 
   7   8   7      197.44      182.03     94.36 o 
   8   8   7    44015.70    40940.89   4557.96 o 
   9   8   7      176.24      285.99    113.40 o 
  10   8   7    10297.44     9509.32   1150.70 o 
  11   8   7      940.17      987.00    177.86 o 
  12   8   7     2465.80     2918.35    449.51 o 
  13   8   7        2.34     -230.20    230.20 o 
 -15   9   7     1257.89     1869.02    353.60 o 
 -14   9   7     2464.64     2620.04    612.35 o 
 -13   9   7     1339.51     1553.63    189.87 o 
 -12   9   7      770.17      963.80    168.80 o 
 -11   9   7     1770.83     1911.04    240.43 o 
 -10   9   7      564.34      593.28    115.36 o 
  -9   9   7     3322.67     3120.93    292.45 o 
  -8   9   7     2156.06     2192.29    170.34 o 
  -7   9   7     1265.54     1280.55    120.90 o 
  -6   9   7    13002.86    11474.11    649.34 o 
  -5   9   7    54572.46    55402.76   2139.83 o 
  -4   9   7    53823.16    57662.49   1896.49 o 
  -3   9   7    99355.66   100554.08   4687.06 o 
  -2   9   7     6809.11     7623.73    260.55 o 
  -1   9   7   101986.58   114921.69   6304.04 o 
   0   9   7    15945.48    16738.08    472.73 o 
   1   9   7       13.34       86.30     33.84 o 
   2   9   7   173733.34   170975.73   6933.82 o 
   3   9   7      312.69      380.16     62.50 o 
   4   9   7     4074.69     3624.90    181.05 o 
   5   9   7     7809.78     6948.54    271.64 o 
   6   9   7     5198.41     4686.44    456.05 o 
   7   9   7     5294.52     5371.18    746.45 o 
   8   9   7     5830.29     6538.95    708.39 o 
   9   9   7      971.26     1108.02    242.29 o 
  10   9   7     2137.13     2466.02    384.47 o 
  11   9   7      513.72      471.41    223.60 o 
  12   9   7       53.60      263.97    213.67 o 
 -14  10   7     2540.62     3489.42    613.94 o 
 -13  10   7       28.08      -31.88    160.32 o 
 -12  10   7      284.85      461.41    161.91 o 
 -11  10   7     4054.52     4297.93    300.16 o 
 -10  10   7      599.14      652.13    108.92 o 
  -9  10   7     1973.19     2030.93    155.93 o 
  -8  10   7     3544.25     3429.20    238.48 o 
  -7  10   7    11620.96    10576.30    566.68 o 
  -6  10   7    19900.24    17594.90   1162.59 o 
  -5  10   7     2549.50     2200.78    140.46 o 
  -4  10   7    22016.64    21787.69   1155.88 o 
  -3  10   7    13263.13    14099.91    349.16 o 
  -2  10   7     3443.90     3692.30    142.15 o 
  -1  10   7      627.12      698.10    126.14 o 
   0  10   7     6767.08     6810.73    292.83 o 
   1  10   7    18971.36    21726.61   1073.95 o 
   2  10   7       25.15       42.01     35.52 o 
   3  10   7    28547.70    26445.03    946.47 o 
   4  10   7    37371.34    33180.86   1114.19 o 
   5  10   7      214.30      235.97     63.45 o 
   6  10   7    33372.15    30924.97   1491.76 o 
   7  10   7     7685.96     7184.62    818.81 o 
   8  10   7     2108.83     2013.84    251.26 o 
   9  10   7     1829.39     1991.56    340.02 o 
  10  10   7      912.22     1616.11    415.39 o 
  11  10   7     3149.35     3237.73    511.26 o 
  12  10   7     1318.22     1218.75    286.27 o 
 -14  11   7       20.88       88.11    108.55 o 
 -13  11   7     3936.51     3693.40    333.29 o 
 -12  11   7    11257.12    11993.70    707.01 o 
 -11  11   7     1224.08     1479.20    242.22 o 
 -10  11   7     2402.88     2434.48    302.78 o 
  -9  11   7     1317.09     1358.06    127.87 o 
  -8  11   7    16349.92    16304.20    946.98 o 
  -7  11   7     1456.92     1423.49    126.28 o 
  -6  11   7    20089.75    19475.76   1169.33 o 
  -5  11   7     1572.63     1487.42    117.19 o 
  -4  11   7      725.70      832.06     61.54 o 
  -3  11   7    15400.54    16311.14    469.80 o 
  -2  11   7       77.20       94.09     38.31 o 
  -1  11   7     3169.85     3644.32    262.79 o 
   0  11   7      463.28      444.95     82.62 o 
   1  11   7     1208.47     1275.96     71.66 o 
   2  11   7     7513.34     7733.11    353.35 o 
   3  11   7    16412.90    14762.33    521.66 o 
   4  11   7       28.88        2.46     46.65 o 
   5  11   7    10806.02    10339.59    448.59 o 
   6  11   7    12084.61    11301.38    477.39 o 
   7  11   7    19379.66    18305.20   1513.24 o 
   8  11   7     6853.13     6262.45    797.60 o 
   9  11   7     8735.17    10478.47   1164.59 o 
  10  11   7      589.31      460.83    148.66 o 
  11  11   7     5793.71     6577.64    508.19 o 
  12  11   7      341.88      234.05    157.25 o 
 -14  12   7      312.66      356.79    159.92 o 
 -13  12   7       13.75      212.77    191.88 o 
 -12  12   7      439.94      615.23    191.02 o 
 -11  12   7     7671.77     7451.09    553.13 o 
 -10  12   7      454.86      515.29    147.76 o 
  -9  12   7    10440.49    10621.83    775.68 o 
  -8  12   7      426.74      450.19    137.98 o 
  -7  12   7     6656.84     6640.74    393.36 o 
  -6  12   7       52.46       98.03     91.63 o 
  -5  12   7     9436.69     9012.01    300.86 o 
  -4  12   7     8873.06     9029.30    264.38 o 
  -3  12   7      113.74      142.29     38.47 o 
  -2  12   7     3586.38     3426.47    168.19 o 
  -1  12   7     6111.30     6205.66    170.57 o 
   0  12   7    10422.28    10893.85    188.41 o 
   1  12   7     1412.53     1487.02     85.06 o 
   2  12   7      775.30      663.98     54.39 o 
   3  12   7     4560.63     4126.52    208.35 o 
   4  12   7    16016.83    14814.40    440.72 o 
   5  12   7      117.09      175.43     64.45 o 
   6  12   7    28555.90    25763.56   1421.09 o 
   7  12   7      497.18      376.35     96.68 o 
   8  12   7     4597.25     5778.89    440.34 o 
   9  12   7    11278.08    13107.04    996.07 o 
  10  12   7     7326.97     8802.79   1169.85 o 
  11  12   7        1.56       76.00     79.91 o 
  12  12   7      456.38      245.81    140.96 o 
 -14  13   7      291.47      470.81    346.83 o 
 -13  13   7      129.99      232.22    127.17 o 
 -12  13   7     1507.97     1570.61    192.79 o 
 -11  13   7       57.88       65.47    139.81 o 
 -10  13   7     1608.37     1652.27    249.67 o 
  -9  13   7     1855.74     1963.90    266.28 o 
  -8  13   7     6813.13     7299.66    350.43 o 
  -7  13   7    10960.14    11181.98    556.28 o 
  -6  13   7      543.11      547.65     77.99 o 
  -5  13   7     4897.27     5062.05    202.59 o 
  -4  13   7     2228.06     2360.63    115.26 o 
  -3  13   7     2034.23     2031.89    101.07 o 
  -2  13   7     3350.46     3297.42    134.24 o 
  -1  13   7     9736.07     9848.82    239.70 o 
   0  13   7    15933.37    16834.74    318.09 o 
   1  13   7     2750.93     2775.02    110.39 o 
   2  13   7     1568.25     1382.44     86.96 o 
   3  13   7    15194.14    14104.88    776.01 o 
   4  13   7      519.67      495.27    114.61 o 
   5  13   7      716.63      636.04     89.13 o 
   6  13   7    18843.03    19211.29    767.29 o 
   7  13   7    24203.19    23353.97   1243.41 o 
   8  13   7     5435.11     6500.31    951.20 o 
   9  13   7     4490.93     5408.65    509.87 o 
  10  13   7    15002.84    14938.54   2071.26 o 
  11  13   7     4072.99     3257.08    675.62 o 
 -13  14   7     1188.70     1301.69    185.59 o 
 -12  14   7      109.93      145.74    234.41 o 
 -11  14   7     1153.97     1072.28    191.97 o 
 -10  14   7      457.99      441.49    184.83 o 
  -9  14   7      149.38      213.64    143.65 o 
  -8  14   7     8228.61     8921.19    457.61 o 
  -7  14   7     3555.57     4129.46    315.99 o 
  -6  14   7      269.02      298.86     67.19 o 
  -5  14   7      395.24      441.72     73.59 o 
  -4  14   7      361.63      313.43     58.19 o 
  -3  14   7      719.60      636.63     66.71 o 
  -2  14   7      119.65      100.96     38.77 o 
  -1  14   7     1746.37     1890.49     68.27 o 
   0  14   7      723.40      700.60    112.97 o 
   1  14   7     1805.56     1755.18     68.09 o 
   2  14   7      595.04      537.92     51.82 o 
   3  14   7     3578.38     3635.36    125.88 o 
   4  14   7        1.44      -72.62     72.62 o 
   5  14   7      550.31      655.53    113.62 o 
   6  14   7     1237.83     1141.39    128.72 o 
   7  14   7     1511.56     1204.19    131.19 o 
   8  14   7     1215.13     1175.23    220.48 o 
   9  14   7     3812.72     3521.17    354.07 o 
  10  14   7     1053.53     1437.18    221.06 o 
  11  14   7      510.74      456.24    185.79 o 
 -13  15   7     1537.31     1494.31    271.70 o 
 -12  15   7      790.71      628.69    227.15 o 
 -11  15   7     4630.55     5304.65    437.79 o 
 -10  15   7     5829.56     6785.42    505.95 o 
  -9  15   7        0.30       19.76     96.16 o 
  -8  15   7     3258.45     3308.41    336.84 o 
  -7  15   7      929.39      867.40     93.30 o 
  -6  15   7     3848.25     3919.58    188.82 o 
  -5  15   7      478.71      499.29     77.00 o 
  -4  15   7       24.22       64.56     47.92 o 
  -3  15   7    11578.74    10704.18    544.99 o 
  -2  15   7     6561.03     6497.38    408.12 o 
  -1  15   7     5864.38     5740.62    153.65 o 
   0  15   7     1127.07     1284.54     77.55 o 
   1  15   7      487.14      565.97     54.92 o 
   2  15   7     4605.53     4512.41    158.31 o 
   3  15   7     4832.31     5345.90    257.61 o 
   4  15   7    22752.59    21937.88    915.56 o 
   5  15   7    16097.45    16039.99    794.84 o 
   6  15   7    11664.78    11534.31    463.41 o 
   7  15   7     2277.85     2137.46    153.87 o 
   8  15   7     6213.71     6614.86    562.06 o 
   9  15   7    19518.41    17610.23   1915.56 o 
  10  15   7    10201.27    10508.90    628.35 o 
 -12  16   7        6.29      198.04    166.52 o 
 -11  16   7     2550.38     3364.23    428.54 o 
 -10  16   7     2505.32     2323.74    279.38 o 
  -9  16   7      112.73      147.94    101.96 o 
  -8  16   7     6768.73     7452.46    390.99 o 
  -7  16   7      749.92      789.86     88.87 o 
  -6  16   7       41.27        1.71     71.27 o 
  -5  16   7       68.15      150.54     67.17 o 
  -4  16   7      930.99      965.91     82.96 o 
  -3  16   7    18176.80    18147.37    569.56 o 
  -2  16   7      266.92      272.99     54.02 o 
  -1  16   7      634.27      794.99     80.41 o 
   0  16   7    12372.30    13494.38    922.66 o 
   1  16   7    17316.17    18503.21    470.14 o 
   2  16   7     1589.69     1665.39     80.47 o 
   3  16   7     3784.37     3604.69    191.40 o 
   4  16   7        6.12       78.53     61.82 o 
   5  16   7      195.19      201.32     94.93 o 
   6  16   7     5730.32     5750.07    427.03 o 
   7  16   7     2596.24     2722.31    224.24 o 
   8  16   7      131.42      291.69    124.65 o 
   9  16   7     1240.65     1352.94    260.32 o 
  10  16   7      914.87      910.90    170.65 o 
 -12  17   7     1621.26     1554.26    327.45 o 
 -11  17   7    11311.47    13454.47    893.98 o 
 -10  17   7       20.00      127.51    141.83 o 
  -9  17   7      447.44      410.50    114.00 o 
  -8  17   7     1378.22     1436.43    189.35 o 
  -7  17   7      230.02      258.27     80.61 o 
  -6  17   7    13020.54    13895.76    591.44 o 
  -5  17   7    31662.67    32494.51   1035.29 o 
  -4  17   7    20306.06    20267.69    581.59 o 
  -3  17   7    12036.07    12222.04    475.28 o 
  -2  17   7     5249.82     5297.54    187.09 o 
  -1  17   7    10130.19    10399.13    308.37 o 
   0  17   7    12069.15    12880.37    335.52 o 
   1  17   7      227.18      273.85     44.97 o 
   2  17   7     5776.06     5495.70    179.72 o 
   3  17   7    14113.32    12966.25    590.50 o 
   4  17   7     1390.60     1256.46    107.54 o 
   5  17   7      541.71      564.66     74.60 o 
   6  17   7     2398.47     2528.27    236.02 o 
   7  17   7     7260.32     7268.13    462.79 o 
   8  17   7      201.81      117.89    109.16 o 
   9  17   7     5765.72     5521.07    459.82 o 
 -11  18   7     6306.36     7853.79    515.68 o 
 -10  18   7     2179.83     2714.45    380.71 o 
  -9  18   7     5953.00     6877.70    357.37 o 
  -8  18   7     1483.75     1641.40    183.69 o 
  -7  18   7     2458.16     2733.05    210.89 o 
  -6  18   7      442.32      478.47     81.95 o 
  -5  18   7     1538.81     1523.74    107.86 o 
  -4  18   7     8273.42     7627.08    286.09 o 
  -3  18   7      678.30      719.40    110.08 o 
  -2  18   7       63.91      104.40     47.77 o 
  -1  18   7     3243.12     3175.71    125.55 o 
   0  18   7     1884.36     1836.82    106.12 o 
   1  18   7     1749.54     1716.76    101.79 o 
   2  18   7     1353.86     1246.75     99.47 o 
   3  18   7     4271.28     4082.06    204.26 o 
   4  18   7     1369.72     1211.01    122.84 o 
   5  18   7      539.44      462.31     82.97 o 
   6  18   7     6289.45     6122.43    387.08 o 
   7  18   7      882.84      921.82    169.27 o 
   8  18   7     4388.13     3866.22    415.31 o 
   9  18   7     8653.36     9213.14    998.66 o 
 -10  19   7     7134.10     8139.06    687.04 o 
  -9  19   7      147.24      155.84     69.83 o 
  -8  19   7      330.11      244.82    112.35 o 
  -7  19   7     2792.83     2927.47    222.27 o 
  -6  19   7    11371.53    11963.96    492.35 o 
  -5  19   7    17513.82    18018.01    646.32 o 
  -4  19   7    12156.02    12418.12    505.06 o 
  -3  19   7    31549.62    31584.51   2091.56 o 
  -2  19   7    80455.48    84909.88   3932.25 o 
  -1  19   7    17137.29    20873.75  14296.25 o 
   0  19   7    32981.36    39922.26  10056.30 o 
   1  19   7    49545.38    52824.31   1695.11 o 
   2  19   7    15791.50    14961.49    399.97 o 
   3  19   7     9044.50     8071.18    356.01 o 
   4  19   7    11773.05    10750.70    415.14 o 
   5  19   7    14321.26    12840.61    538.85 o 
   6  19   7      247.18       85.66     85.52 o 
   7  19   7     5363.28     5128.65    526.73 o 
   8  19   7     1162.62     1261.83    310.82 o 
 -10  20   7      352.43       69.14    192.95 o 
  -9  20   7     1086.64     1035.15    167.50 o 
  -8  20   7       64.63      117.93     71.71 o 
  -7  20   7       50.16       34.09     74.13 o 
  -6  20   7      386.30      325.62     96.12 o 
  -5  20   7       14.08        3.50     52.63 o 
  -4  20   7      127.68       -1.44     70.63 o 
  -3  20   7     6347.01     6457.92    249.80 o 
  -2  20   7      445.03      472.69     67.36 o 
  -1  20   7     5332.24     4971.06    181.63 o 
   0  20   7     8366.86     8580.16    286.45 o 
   1  20   7      514.24      495.17     58.38 o 
   2  20   7     6503.67     6295.64    535.76 o 
   3  20   7     1088.90     1036.88    234.27 o 
   4  20   7      694.18      483.93    128.01 o 
   5  20   7      106.89      268.38    150.93 o 
   6  20   7     3277.97     3444.06    550.53 o 
   7  20   7        2.23       45.62    206.49 o 
  -9  21   7       32.35       53.01     95.21 o 
  -8  21   7     1191.63     1223.60    214.62 o 
  -7  21   7     4497.77     4413.33    280.68 o 
  -6  21   7     3154.35     2651.67    226.08 o 
  -5  21   7      696.50      671.57    119.04 o 
  -4  21   7    21547.79    22829.55   2105.30 o 
  -3  21   7    52652.17    53994.08   2382.43 o 
  -2  21   7    43551.14    45809.82   3278.46 o 
  -1  21   7    24020.42    26785.62   4311.37 o 
   0  21   7    20444.54    40311.37  13268.67 o 
   1  21   7    61396.43    67303.00  10017.49 o 
   2  21   7    59314.73    58911.44   4069.06 o 
   3  21   7     2461.45     2506.17    212.92 o 
   4  21   7      130.79       79.68    165.66 o 
   5  21   7      983.19      708.02    175.58 o 
   6  21   7     1506.21     1640.11    242.64 o 
  -8  22   7     9075.84    10028.70   2288.18 o 
  -7  22   7       76.36       85.25    190.92 o 
  -6  22   7     2878.22     2711.80    439.48 o 
  -5  22   7     2798.76     2773.59    376.00 o 
  -4  22   7     2654.90     2543.74    316.66 o 
  -3  22   7     8532.41     8570.18    850.27 o 
  -2  22   7     3269.71     3842.02   1434.63 o 
  -1  22   7      275.87      -16.61    431.55 o 
   0  22   7       27.64      557.51    399.53 o 
   1  22   7     6833.99     6388.14    876.58 o 
   2  22   7      850.39      408.51    202.86 o 
   3  22   7     5344.94     3942.22    972.61 o 
   4  22   7       71.93      163.61    184.59 o 
   5  22   7      502.13      547.95    207.25 o 
  -6  23   7      536.22      648.43    334.07 o 
  -5  23   7      205.68       18.43    157.42 o 
  -4  23   7    43059.43    43774.79   2580.76 o 
  -3  23   7    13929.33    14960.01   1075.64 o 
  -2  23   7     1699.00     1047.97   1584.99 o 
  -1  23   7    19935.53    21566.30   1374.15 o 
   0  23   7     5279.50     5686.90    655.08 o 
   1  23   7      967.86     1096.77    347.53 o 
   2  23   7    18818.20    20252.21   2274.47 o 
   3  23   7    14549.78    14471.98   1188.53 o 
   4  23   7      455.29      501.56    128.63 o 
  -4  24   7     1015.52      443.68    954.27 o 
  -3  24   7    17272.53    17862.79   1675.27 o 
  -2  24   7     2749.35    10950.81   4935.13 o 
  -1  24   7     4666.63     5805.30   1115.25 o 
   0  24   7    10772.11    11357.17   1838.77 o 
   1  24   7      433.33    10692.92   7490.69 o 
   2  24   7    20659.25    21185.95   2188.79 o 
 -12   0   8    32698.86    27845.71   3597.79 o 
 -11   0   8     2165.30     1762.72    278.08 o 
 -10   0   8    66311.63    53178.48   5048.00 o 
  -9   0   8    74376.69    71169.96   8443.51 o 
  -8   0   8    16843.33    15756.73   1343.04 o 
  -7   0   8    65585.96    66803.65   5086.42 o 
  -6   0   8     1272.00     1781.26    121.27 o 
  -5   0   8    49290.36    49531.07   1635.59 o 
  -4   0   8   337911.66   374728.78  34909.40 o 
  -3   0   8     6801.34     6778.04    191.01 o 
  -2   0   8   175094.42   217063.84  11832.99 o 
  -1   0   8    78966.09    88836.19   4622.37 o 
   0   0   8    12251.73    13042.63    435.57 o 
   1   0   8    26486.32    25911.34   1182.09 o 
   2   0   8   341111.66   336018.28  36278.73 o 
   3   0   8     6453.74     5906.05    284.31 o 
   4   0   8      107.20      157.49     73.34 o 
   5   0   8    73826.21    72244.42   3818.12 o 
   6   0   8    92151.49    90560.04   7269.51 o 
   7   0   8    24741.97    22502.64   1453.30 o 
   8   0   8    28358.15    28098.58   3772.24 o 
   9   0   8      181.58      243.27    189.72 o 
  10   0   8     5791.09     5906.55   1011.79 o 
  11   0   8     6694.35     7406.85    964.11 o 
  12   0   8      537.39      739.26    376.06 o 
  13   0   8     1008.06     1384.57    530.36 o 
 -15   1   8     2430.44     2884.63    616.80 o 
 -14   1   8       21.77     -109.78    151.61 o 
 -13   1   8      862.82      792.29    188.26 o 
 -12   1   8    28571.63    19878.39   2416.11 o 
 -11   1   8      393.92      228.03    257.10 o 
 -10   1   8     6553.04     6147.94    467.97 o 
  -9   1   8    27148.88    24091.50   1729.83 o 
  -8   1   8    23657.79    21809.72    974.62 o 
  -7   1   8    30586.70    28666.14   1586.84 o 
  -6   1   8     2054.64     2186.62    139.96 o 
  -5   1   8     9776.93    10944.14    273.08 o 
  -4   1   8    17793.33    17150.04    366.84 o 
  -3   1   8    39428.32    42885.06    895.99 o 
  -2   1   8        5.78       60.94     22.42 o 
  -1   1   8     2871.41     2667.86     92.38 o 
   0   1   8   104640.73   121452.68   4628.99 o 
   1   1   8     1075.64     1256.00     79.64 o 
   2   1   8   154938.36   153723.41   7270.14 o 
   3   1   8   334282.31   345997.31  27826.46 o 
   4   1   8    20038.73    20546.18    679.68 o 
   5   1   8     1308.47     1540.02    158.32 o 
   6   1   8    10750.08    10518.24    556.76 o 
   7   1   8     4305.68     3824.52    401.07 o 
   8   1   8    20945.43    18326.15    994.77 o 
   9   1   8    21847.42    21325.55   2033.96 o 
  10   1   8      143.81      181.02    125.60 o 
  11   1   8      518.87      806.97    231.46 o 
  12   1   8      719.61      969.36    293.77 o 
  13   1   8     3122.46     4595.09    612.89 o 
 -16   2   8      924.07      887.19    488.04 o 
 -15   2   8      898.72     1213.66    454.81 o 
 -14   2   8     5187.87     6560.50   1188.74 o 
 -13   2   8     2886.41     2586.40    403.31 o 
 -12   2   8     5960.20     5022.96    640.15 o 
 -11   2   8       25.48       40.31     81.73 o 
 -10   2   8    12658.42    10040.05   1019.40 o 
  -9   2   8    21479.85    20285.05   1373.18 o 
  -8   2   8     4650.73     3755.14    349.15 o 
  -7   2   8       44.85      130.20     74.33 o 
  -6   2   8    66807.37    68228.77   2372.78 o 
  -5   2   8     2722.96     2506.11     91.34 o 
  -4   2   8    27383.05    27708.74    532.31 o 
  -3   2   8     5057.63     5305.81    137.25 o 
  -2   2   8      372.50      420.46     40.02 o 
  -1   2   8      200.68      119.24     31.13 o 
   0   2   8     5214.40     5781.04    144.09 o 
   1   2   8    45644.69    46685.96   1259.72 o 
   2   2   8   154437.00   159483.42   7880.26 o 
   3   2   8     1662.64     1377.84     96.23 o 
   4   2   8    44404.57    43600.93   1473.95 o 
   5   2   8    30297.40    28861.98   1011.29 o 
   6   2   8     9144.36     9007.88    472.63 o 
   7   2   8    10434.10    10363.98    941.86 o 
   8   2   8    74641.30    69405.38   5415.62 o 
   9   2   8     3560.54     3392.72    289.47 o 
  10   2   8     1887.07     1481.66    264.06 o 
  11   2   8     3306.01     3991.81    420.71 o 
  12   2   8     1070.49     1325.88    286.76 o 
  13   2   8      483.27      692.80    339.15 o 
 -16   3   8     9594.68    12403.11   1343.67 o 
 -15   3   8     5334.22     8895.62   1754.04 o 
 -14   3   8    22908.22    22597.91   2983.07 o 
 -13   3   8      125.35      111.76    157.94 o 
 -12   3   8    12152.06    11075.63    912.66 o 
 -11   3   8     3328.53     2946.68    365.33 o 
 -10   3   8     5063.51     4963.01    460.69 o 
  -9   3   8      291.56      290.22     73.38 o 
  -8   3   8    10351.00    10192.05    592.95 o 
  -7   3   8   188747.17   184588.86   9789.81 o 
  -6   3   8     1195.45      949.74     91.39 o 
  -5   3   8    10566.44    11925.62    355.37 o 
  -4   3   8      883.24      661.59     49.10 o 
  -3   3   8     5558.04     5425.14    138.66 o 
  -2   3   8    16319.17    16616.33    363.93 o 
  -1   3   8    30521.50    35155.10    772.92 o 
   0   3   8     6383.83     6835.38    286.46 o 
   1   3   8    40806.13    43797.25   1342.30 o 
   2   3   8    50936.22    50594.62   2023.71 o 
   3   3   8    13421.13    13402.38    425.61 o 
   4   3   8      106.38      150.42     51.99 o 
   5   3   8    71122.60    65383.39   2640.00 o 
   6   3   8     3704.18     3921.50    323.54 o 
   7   3   8    12016.10    10474.88    846.12 o 
   8   3   8      196.53      233.11    105.87 o 
   9   3   8    55347.82    57689.38   3562.65 o 
  10   3   8      227.21      230.80    158.72 o 
  11   3   8     7632.16     8875.83    925.69 o 
  12   3   8      137.19      152.20    213.61 o 
  13   3   8      887.36     1290.34    396.39 o 
 -16   4   8       55.02        3.27    246.78 o 
 -15   4   8     1046.73     1151.07    523.76 o 
 -14   4   8     1570.97     1740.44    406.77 o 
 -13   4   8    22492.73    19973.50   2835.37 o 
 -12   4   8       19.81        4.03     80.47 o 
 -11   4   8     7056.16     6135.33    598.73 o 
 -10   4   8     1541.67     1668.85    205.61 o 
  -9   4   8    18388.20    21012.96   1555.85 o 
  -8   4   8    39164.61    36259.68   1474.02 o 
  -7   4   8     8929.96     7949.04    308.61 o 
  -6   4   8    17564.84    17833.59    575.39 o 
  -5   4   8    55440.37    53968.35   1690.98 o 
  -4   4   8     2576.07     2642.03     91.78 o 
  -3   4   8    25092.94    26428.38    530.20 o 
  -2   4   8   100958.15   114873.48   4648.95 o 
  -1   4   8   175004.03   214887.09  10574.82 o 
   0   4   8     5309.23     5386.10    128.59 o 
   1   4   8    26667.73    28104.70   1116.71 o 
   2   4   8     5149.05     5363.42    195.78 o 
   3   4   8    15128.97    13391.86    692.79 o 
   4   4   8    22586.51    19850.41    706.95 o 
   5   4   8      887.91     1087.47     92.70 o 
   6   4   8     8315.76     7442.59    405.59 o 
   7   4   8     5933.29     5823.72    346.44 o 
   8   4   8    96638.87    97573.79   7036.22 o 
   9   4   8     5683.95     5503.58    410.66 o 
  10   4   8     8714.98     9134.42    736.45 o 
  11   4   8        6.14      158.18    153.02 o 
  12   4   8     3298.70     4278.64    618.67 o 
  13   4   8      303.78      179.51    188.70 o 
 -15   5   8     1939.77     2696.20    346.75 o 
 -14   5   8     1108.34     1784.93   1198.04 o 
 -13   5   8     6447.95     6647.78    879.67 o 
 -12   5   8    16893.18    16473.00   1774.02 o 
 -11   5   8    10727.01    10777.30    764.50 o 
 -10   5   8     6812.34     5851.38    372.14 o 
  -9   5   8     1887.94     1838.96    145.96 o 
  -8   5   8    26455.23    24782.06   1551.38 o 
  -7   5   8   115327.08   108756.43   4636.79 o 
  -6   5   8    49618.44    46578.45   1541.91 o 
  -5   5   8   306043.25   310829.75  23080.73 o 
  -4   5   8   260564.45   273362.78  16376.23 o 
  -3   5   8      885.35      795.69     36.15 o 
  -2   5   8    17456.51    16542.92    949.68 o 
  -1   5   8    47427.68    52938.93   1257.42 o 
   0   5   8   108632.80   112008.87   3750.72 o 
   1   5   8    31956.94    32034.52    964.73 o 
   2   5   8    16269.55    15995.79   1061.31 o 
   3   5   8    13193.26    10697.99    736.87 o 
   4   5   8    39268.02    34274.23   1642.66 o 
   5   5   8     2913.72     2542.73    146.64 o 
   6   5   8      627.69      524.51    135.16 o 
   7   5   8    10776.61    10641.57    659.34 o 
   8   5   8     1950.33     2156.35    312.72 o 
   9   5   8     9471.52    11068.49    847.36 o 
  10   5   8      159.29      -69.60    142.98 o 
  11   5   8     4826.45     6148.04    620.26 o 
  12   5   8     3350.52     4719.40    573.35 o 
  13   5   8       99.97     -307.88    316.03 o 
 -15   6   8        7.90      -66.62    110.67 o 
 -14   6   8     1137.00     1297.04    345.06 o 
 -13   6   8      420.01      939.96    355.05 o 
 -12   6   8      650.37      488.56    130.54 o 
 -11   6   8     1968.34     1686.36    201.57 o 
 -10   6   8     1600.05     1470.96    198.80 o 
  -9   6   8    38758.11    37079.66   2169.57 o 
  -8   6   8    50971.73    46724.99   2562.49 o 
  -7   6   8    17456.10    16959.49    580.19 o 
  -6   6   8   190799.45   181719.02   9290.52 o 
  -5   6   8   119370.67   114555.11   5561.66 o 
  -4   6   8     1093.21     1467.51    121.97 o 
  -3   6   8    80712.84    90372.03   3125.59 o 
  -2   6   8    65876.09    62677.24   3377.87 o 
  -1   6   8    38163.13    39245.45   1279.80 o 
   0   6   8    12638.53    12661.46    495.93 o 
   1   6   8      439.00      638.96     48.48 o 
   2   6   8     1700.41     1940.97    132.75 o 
   3   6   8   152558.05   132236.69  14672.52 o 
   4   6   8    31074.47    25544.90   1890.48 o 
   5   6   8     3416.95     2959.12    158.23 o 
   6   6   8     3437.94     2884.87    364.08 o 
   7   6   8    36932.19    35017.80   1712.26 o 
   8   6   8    22439.19    23819.44   1349.75 o 
   9   6   8      195.58      189.01    137.42 o 
  10   6   8     1192.56     1106.88    216.49 o 
  11   6   8     3545.74     4086.10    554.32 o 
  12   6   8       60.83      -51.01    150.92 o 
  13   6   8     2683.05     3351.97    727.41 o 
 -15   7   8     4717.45     5503.61    823.41 o 
 -14   7   8      363.16      263.34    174.08 o 
 -13   7   8     5662.23     6403.71    725.39 o 
 -12   7   8      893.16      816.23    164.83 o 
 -11   7   8    25035.52    24944.93   1557.19 o 
 -10   7   8      170.54      213.47     91.56 o 
  -9   7   8      415.53      604.95    101.76 o 
  -8   7   8    60820.64    54342.70   3382.07 o 
  -7   7   8    10385.25     7696.94    519.85 o 
  -6   7   8   131334.81   109550.74  10883.16 o 
  -5   7   8   658233.69   642913.81  66887.52 o 
  -4   7   8    41918.18    40984.62   1172.71 o 
  -3   7   8     5963.76     5522.64    215.55 o 
  -2   7   8   145750.44   163659.78   8066.28 o 
  -1   7   8    53434.84    57852.98   1989.53 o 
   0   7   8    69690.58    61428.19   5810.35 o 
   1   7   8   121727.08   126652.75   4875.95 o 
   2   7   8    12565.16    11611.13    475.95 o 
   3   7   8       48.31      217.43     51.55 o 
   4   7   8    12098.98     8534.10    794.46 o 
   5   7   8     6340.35     5503.96    433.43 o 
   6   7   8     9288.20     8076.40    558.80 o 
   7   7   8     3391.22     3157.31    280.57 o 
   8   7   8      148.14      210.79    196.39 o 
   9   7   8    13274.67    14098.64   1146.32 o 
  10   7   8      204.84      221.73    106.24 o 
  11   7   8     1247.08     1325.46    219.41 o 
  12   7   8     5017.46     5769.73    715.92 o 
  13   7   8      421.71      714.25    204.87 o 
 -15   8   8      473.52      454.75    211.13 o 
 -14   8   8     4667.28     5125.17    585.95 o 
 -13   8   8      180.47      185.07    116.41 o 
 -12   8   8     7636.24     8955.88   1727.04 o 
 -11   8   8    17626.80    18003.06    854.98 o 
 -10   8   8       88.49       95.86     82.78 o 
  -9   8   8    24258.03    21871.89   1050.82 o 
  -8   8   8     3966.75     3858.07    284.35 o 
  -7   8   8     2610.46     2257.42    213.31 o 
  -6   8   8    70799.95    59237.70   5186.79 o 
  -5   8   8      188.01      302.00     66.64 o 
  -4   8   8      118.95      247.17     70.50 o 
  -3   8   8   396307.69   442410.81  35638.50 o 
  -2   8   8   115006.75   127661.70   7770.41 o 
  -1   8   8    24114.69    26313.60    655.33 o 
   0   8   8    66390.41    71216.71   2837.36 o 
   1   8   8     3757.20     3583.62    104.45 o 
   2   8   8    37595.47    38746.34   1208.84 o 
   3   8   8      204.98      198.52     52.81 o 
   4   8   8     2911.52     2394.47    135.93 o 
   5   8   8    48287.32    35822.41   2971.24 o 
   6   8   8    15815.60    13975.75    634.21 o 
   7   8   8    37030.05    37364.11   2401.63 o 
   8   8   8       50.64       -2.60     80.33 o 
   9   8   8       37.41      285.37    167.84 o 
  10   8   8    18101.42    18600.87   1882.94 o 
  11   8   8      806.92      842.39    200.95 o 
  12   8   8      693.47      693.02    212.62 o 
 -15   9   8    12379.36    13397.29   2174.91 o 
 -14   9   8     4715.94     4678.93    677.36 o 
 -13   9   8       27.79      301.79    235.99 o 
 -12   9   8      448.85      600.02    167.50 o 
 -11   9   8    37950.49    38256.32   1879.73 o 
 -10   9   8     1493.79     1675.87    162.41 o 
  -9   9   8     3769.75     3596.82    367.87 o 
  -8   9   8    24409.04    20384.09   1454.21 o 
  -7   9   8    27703.84    21454.04   1958.42 o 
  -6   9   8    49912.47    43404.80   3952.82 o 
  -5   9   8    65168.63    61523.97   3518.44 o 
  -4   9   8    36972.36    39386.30   1446.32 o 
  -3   9   8      219.43      326.73     75.79 o 
  -2   9   8   218837.36   242621.75  18995.57 o 
  -1   9   8    16276.99    16944.70    886.36 o 
   0   9   8      154.06      230.67     53.68 o 
   1   9   8   112955.02   118196.03   4603.31 o 
   2   9   8    45802.54    44755.88   1173.10 o 
   3   9   8     7366.51     6387.09    236.28 o 
   4   9   8    31401.10    26860.13   1357.77 o 
   5   9   8      994.18      942.20    110.97 o 
   6   9   8    30509.14    25284.03   1993.31 o 
   7   9   8     8131.57     8108.83    831.68 o 
   8   9   8     8128.42     9063.23    678.14 o 
   9   9   8     2159.10     1889.22    207.38 o 
  10   9   8     1490.39     1653.18    248.09 o 
  11   9   8     2096.00     1971.97    407.25 o 
  12   9   8     4753.92     5635.00    686.08 o 
 -14  10   8     3675.37     4426.68    614.13 o 
 -13  10   8     5704.75     6295.36    510.15 o 
 -12  10   8       19.88      -36.34     91.64 o 
 -11  10   8     6254.55     6142.52    437.57 o 
 -10  10   8     1052.28     1142.55    212.68 o 
  -9  10   8     4414.92     4504.29    252.69 o 
  -8  10   8     4444.05     3997.28    270.56 o 
  -7  10   8    10333.15     9323.49    467.12 o 
  -6  10   8      360.94      373.90     87.53 o 
  -5  10   8     6931.64     6236.21    389.99 o 
  -4  10   8     1319.23     1274.63     69.22 o 
  -3  10   8   112823.40   116108.03   3955.72 o 
  -2  10   8     1537.90     2162.02    202.55 o 
  -1  10   8     1755.09     1555.59    187.74 o 
   0  10   8    13617.98    13687.22    494.36 o 
   1  10   8     3819.62     3879.78    213.50 o 
   2  10   8    20378.12    19450.39    549.97 o 
   3  10   8    15644.01    14390.61    645.79 o 
   4  10   8    16140.66    13862.02    704.07 o 
   5  10   8    21757.01    19711.96    747.24 o 
   6  10   8    20263.81    18260.69   1294.73 o 
   7  10   8    62222.59    52036.35   6284.29 o 
   8  10   8     8398.52     8314.22    564.90 o 
   9  10   8     3160.25     3080.40    536.34 o 
  10  10   8     6298.55     5668.04    686.16 o 
  11  10   8     1396.84     2369.62    612.23 o 
  12  10   8      590.44      430.48    183.26 o 
 -14  11   8     1035.29     1069.24    182.00 o 
 -13  11   8      481.19      557.81    165.49 o 
 -12  11   8     1216.43     1120.62    247.42 o 
 -11  11   8      404.86      621.93    170.58 o 
 -10  11   8    39571.80    38221.64   1963.66 o 
  -9  11   8     3190.10     3466.71    311.13 o 
  -8  11   8      349.43      435.43     91.10 o 
  -7  11   8     5441.29     4624.25    334.37 o 
  -6  11   8    10339.69    10274.41    630.63 o 
  -5  11   8    12998.66    13550.17    423.16 o 
  -4  11   8     3393.36     3618.97    135.09 o 
  -3  11   8      287.22      271.71     29.61 o 
  -2  11   8     1769.55     1960.14    244.75 o 
  -1  11   8      553.25      700.61    147.09 o 
   0  11   8     8429.88     7863.50    334.56 o 
   1  11   8    30648.41    30934.55   1169.48 o 
   2  11   8    14665.79    13752.24    356.34 o 
   3  11   8    10580.25     9371.70    423.28 o 
   4  11   8    36108.85    33385.12   1592.60 o 
   5  11   8      168.53      105.75     70.73 o 
   6  11   8    19466.78    19219.66    840.27 o 
   7  11   8      596.78      472.34    127.56 o 
   8  11   8    13997.14    17143.68   1347.71 o 
   9  11   8     7245.68     7685.11    552.10 o 
  10  11   8     4214.42     3934.81    809.79 o 
  11  11   8     1015.85      964.84    202.63 o 
  12  11   8     3183.12     2972.33    338.24 o 
 -14  12   8      505.41      701.75    239.08 o 
 -13  12   8       96.38      255.66    132.59 o 
 -12  12   8     3332.74     3540.76    329.20 o 
 -11  12   8    36388.08    38483.79   3362.00 o 
 -10  12   8    24367.60    24756.81   1485.29 o 
  -9  12   8     9185.63     9354.74    568.16 o 
  -8  12   8       13.70       -5.51     62.19 o 
  -7  12   8     7527.82     7608.87    424.49 o 
  -6  12   8    22364.40    20877.27   1379.37 o 
  -5  12   8     1862.22     1637.44     98.18 o 
  -4  12   8    83968.09    87964.13   3062.88 o 
  -3  12   8    51796.63    57178.43   1832.63 o 
  -2  12   8    19040.64    17837.21    959.85 o 
  -1  12   8      889.67     1230.57    336.31 o 
   0  12   8    29151.64    30882.29   1008.67 o 
   1  12   8    20934.13    20312.38    991.31 o 
   2  12   8     7105.20     6149.65    260.32 o 
   3  12   8     1137.06      940.09    131.17 o 
   4  12   8    29759.74    26016.32    760.52 o 
   5  12   8     1502.25     1329.15    110.47 o 
   6  12   8    23089.59    21828.59   1039.34 o 
   7  12   8    24192.56    24679.45   1846.73 o 
   8  12   8    12700.35    11049.82   1354.18 o 
   9  12   8      390.15      530.95    151.97 o 
  10  12   8     2541.24     2821.71    406.99 o 
  11  12   8       52.58      115.69    137.47 o 
 -14  13   8     5745.12     8079.20   1124.26 o 
 -13  13   8     3000.05     2930.88    305.36 o 
 -12  13   8      621.98      690.87    151.63 o 
 -11  13   8      773.35      922.28    156.22 o 
 -10  13   8    24095.69    25023.74   1214.60 o 
  -9  13   8      118.84       54.21    106.31 o 
  -8  13   8     8506.70     8865.41    455.93 o 
  -7  13   8    11879.76    11210.68    615.74 o 
  -6  13   8     6193.26     6372.02    368.14 o 
  -5  13   8    11807.01    12400.53    383.76 o 
  -4  13   8     6475.21     6658.84    224.73 o 
  -3  13   8    36964.25    38527.35   1133.21 o 
  -2  13   8    56075.49    56210.32   1885.13 o 
  -1  13   8     9943.54    10167.37   1130.27 o 
   0  13   8    14919.77    15355.13    562.20 o 
   1  13   8    40197.81    40696.72   1432.98 o 
   2  13   8   112876.28   108985.89   6691.40 o 
   3  13   8    56051.31    49109.64   3221.66 o 
   4  13   8     8761.59     7746.12    381.44 o 
   5  13   8    10613.21    10043.61    387.64 o 
   6  13   8     2106.03     1926.58    153.86 o 
   7  13   8      466.81      431.45     88.40 o 
   8  13   8    11286.43    15575.91   2232.15 o 
   9  13   8     3979.79     5093.69    472.47 o 
  10  13   8     1020.81      969.61    158.39 o 
  11  13   8     1581.83     1413.00    300.89 o 
 -13  14   8      561.73      640.59    256.93 o 
 -12  14   8     2008.73     2618.11    318.24 o 
 -11  14   8     3732.07     4001.25    411.49 o 
 -10  14   8    12000.67    13268.32    737.31 o 
  -9  14   8     5673.48     6187.61    408.42 o 
  -8  14   8    26122.17    27380.92   1234.03 o 
  -7  14   8    18542.77    19369.10    829.45 o 
  -6  14   8       53.65        9.57     53.55 o 
  -5  14   8    21399.74    22805.84    727.51 o 
  -4  14   8    61394.80    63814.20   2183.42 o 
  -3  14   8    13413.30    13723.28    481.10 o 
  -2  14   8     3802.31     3851.69    185.55 o 
  -1  14   8    50818.11    53707.66   3237.38 o 
   0  14   8    28031.87    28758.21   1267.02 o 
   1  14   8    51086.47    52833.75   2394.68 o 
   2  14   8    50208.72    47469.09   1603.51 o 
   3  14   8    17641.13    16141.40    548.35 o 
   4  14   8    14943.86    13225.07    521.39 o 
   5  14   8    10918.40    10214.27    489.38 o 
   6  14   8     3099.38     3030.94    187.49 o 
   7  14   8      165.76      212.29     99.67 o 
   8  14   8     5160.60     5094.67    562.53 o 
   9  14   8       18.38      752.15    217.56 o 
  10  14   8     1680.56     1572.17    193.86 o 
  11  14   8      409.53      840.31    338.31 o 
 -13  15   8      307.77      122.98    171.28 o 
 -12  15   8      106.90      232.96    148.85 o 
 -11  15   8     6508.65     7011.69    661.87 o 
 -10  15   8     2059.01     2188.74    253.90 o 
  -9  15   8     1699.32     1661.73    200.04 o 
  -8  15   8     1300.15     1184.58    164.57 o 
  -7  15   8      200.22      261.01     70.24 o 
  -6  15   8      598.61      599.35     93.15 o 
  -5  15   8     4153.16     4099.09    165.40 o 
  -4  15   8    22823.04    23680.88    736.36 o 
  -3  15   8    13012.58    13259.23    505.24 o 
  -2  15   8     7060.84     6996.00    200.47 o 
  -1  15   8     5322.32     5484.46    596.50 o 
   0  15   8      817.34      780.48    127.70 o 
   1  15   8     7445.24     7372.61    396.36 o 
   2  15   8     5397.72     5229.19    228.62 o 
   3  15   8    27644.67    27429.32   1278.19 o 
   4  15   8     9301.34     8735.60    381.56 o 
   5  15   8      513.88      671.03    130.63 o 
   6  15   8     1721.20     1930.86    191.84 o 
   7  15   8      155.96      226.29     87.31 o 
   8  15   8     1737.34     1715.55    156.82 o 
   9  15   8    10763.67    10178.92    867.70 o 
  10  15   8     1690.47     1296.26    186.62 o 
 -12  16   8     2183.29     2126.19    258.75 o 
 -11  16   8    14434.92    16060.69   1370.29 o 
 -10  16   8     2330.78     2483.88    275.09 o 
  -9  16   8      294.42      303.96    169.65 o 
  -8  16   8      437.04      507.46    100.78 o 
  -7  16   8     9674.78    10251.68    421.23 o 
  -6  16   8    11798.62    12388.75    446.76 o 
  -5  16   8     9297.96     9497.84    353.95 o 
  -4  16   8      218.93      146.72     51.66 o 
  -3  16   8       21.16       19.81     45.51 o 
  -2  16   8     2333.44     2494.02    167.56 o 
  -1  16   8      723.35      707.39    344.60 o 
   0  16   8     5449.12     5849.48    358.80 o 
   1  16   8     3542.77     3367.91    242.33 o 
   2  16   8     1050.71      925.55     52.42 o 
   3  16   8     5139.90     4656.73    189.44 o 
   4  16   8     1817.38     1747.14    109.53 o 
   5  16   8     3400.47     3076.04    192.45 o 
   6  16   8     4523.63     4145.42    324.12 o 
   7  16   8     2179.91     1742.77    178.22 o 
   8  16   8    13890.86    13301.36   1519.82 o 
   9  16   8      491.13      606.77    171.41 o 
  10  16   8     2883.71     3282.56    385.46 o 
 -12  17   8     4927.68     5324.18    413.84 o 
 -11  17   8      483.30      828.71    189.13 o 
 -10  17   8     2922.86     3013.40    331.22 o 
  -9  17   8     1787.08     1840.55    184.84 o 
  -8  17   8    25645.94    28859.69   1120.98 o 
  -7  17   8    30466.93    32035.88   1207.46 o 
  -6  17   8    82521.17    85089.53   3405.29 o 
  -5  17   8     1548.57     1471.48    105.41 o 
  -4  17   8     2140.66     1927.74    101.56 o 
  -3  17   8    16976.02    18328.24    643.50 o 
  -2  17   8     3681.30     3594.57    141.34 o 
  -1  17   8     2246.51     2173.08    312.73 o 
   0  17   8     4517.88     4418.13    475.23 o 
   1  17   8      864.61      827.11    135.98 o 
   2  17   8    16775.77    16086.00    473.33 o 
   3  17   8     7126.11     6910.84    250.85 o 
   4  17   8     4616.91     3620.76    197.28 o 
   5  17   8     6788.05     5766.36    206.89 o 
   6  17   8     2034.24     1623.61    156.39 o 
   7  17   8      250.41      114.61    145.86 o 
   8  17   8     1684.26     1646.33    211.57 o 
   9  17   8     6144.84     5630.80    606.39 o 
 -11  18   8      334.06        6.90    122.30 o 
 -10  18   8     4622.52     5384.88    438.23 o 
  -9  18   8     5354.52     6099.93    348.11 o 
  -8  18   8     5133.38     5515.51    346.32 o 
  -7  18   8    89430.19    94252.59   4030.11 o 
  -6  18   8    21199.15    20950.31    745.89 o 
  -5  18   8     2936.35     2837.71    142.18 o 
  -4  18   8    43798.82    42121.38   1771.82 o 
  -3  18   8      373.86      372.52     82.00 o 
  -2  18   8       54.97       46.17     29.34 o 
  -1  18   8     9783.85     9704.15    803.21 o 
   0  18   8     1859.86     1837.00    389.95 o 
   1  18   8     3375.15     3424.64    211.18 o 
   2  18   8     1644.83     1414.41    106.65 o 
   3  18   8     1045.51      764.82     99.59 o 
   4  18   8    42977.03    40718.12   1274.57 o 
   5  18   8    12984.34    11291.75    700.20 o 
   6  18   8     1971.92     1629.71    169.50 o 
   7  18   8       49.78      126.88    105.32 o 
   8  18   8     9336.29     8732.60   1594.75 o 
 -10  19   8     2124.14     2029.85    238.76 o 
  -9  19   8     3426.19     3937.92    269.26 o 
  -8  19   8    16226.19    17203.43    755.44 o 
  -7  19   8    15501.36    15655.32    508.45 o 
  -6  19   8    77409.76    77088.66   3254.94 o 
  -5  19   8      110.34      113.05     58.68 o 
  -4  19   8     7629.20     8437.44    742.81 o 
  -3  19   8    17106.69    15059.13   1054.81 o 
  -2  19   8    17455.28    16646.56   2506.13 o 
  -1  19   8    21844.24    30534.95   7679.26 o 
   0  19   8    38235.84    48526.19   5413.43 o 
   1  19   8     3793.36     4809.98   1895.38 o 
   2  19   8    10352.66     9430.53    291.92 o 
   3  19   8     1916.25     1996.27    222.29 o 
   4  19   8      235.51      289.16    146.14 o 
   5  19   8     6284.00     6392.24    589.39 o 
   6  19   8      978.60     1003.43    207.20 o 
   7  19   8      419.63      356.58    157.13 o 
   8  19   8     1581.21     1261.60    351.91 o 
  -9  20   8       23.10       43.22    124.72 o 
  -8  20   8      245.01      111.61    117.32 o 
  -7  20   8    13285.06    13032.77    558.95 o 
  -6  20   8     5946.90     5933.56    278.71 o 
  -5  20   8       10.67        9.90     36.96 o 
  -4  20   8    25674.15    24253.57   1068.70 o 
  -3  20   8     1947.08     1628.03    205.20 o 
  -2  20   8    29718.74    68488.13  46646.66 o 
  -1  20   8   109131.97   114963.86  10811.75 o 
   0  20   8     7761.26     7756.16    780.74 o 
   1  20   8      736.44      862.69    251.97 o 
   2  20   8     2526.11     2435.92    299.34 o 
   3  20   8      107.63      169.00    162.11 o 
   4  20   8    27664.43    26049.79   1228.53 o 
   5  20   8      350.44      304.28    122.03 o 
   6  20   8       37.00     -134.86    175.03 o 
   7  20   8     2450.85     2449.63    389.10 o 
  -9  21   8      904.75      994.77    451.49 o 
  -8  21   8      571.24      561.13    135.14 o 
  -7  21   8     8080.39     6465.46    962.31 o 
  -6  21   8     7919.64     8173.71    949.53 o 
  -5  21   8       27.66      114.04    168.57 o 
  -4  21   8     5426.70     5670.48    626.48 o 
  -3  21   8     1273.12     2378.31   1036.76 o 
  -2  21   8    18535.74    19937.07   1286.73 o 
  -1  21   8    24307.21    29949.31   7636.68 o 
   0  21   8    34277.39    34119.91   3176.74 o 
   1  21   8     2003.69    10544.66   5972.99 o 
   2  21   8     4795.89     4425.28    473.17 o 
   3  21   8       48.47       88.35     85.15 o 
   4  21   8     3002.40     2845.38    416.10 o 
   5  21   8     3542.97     3074.69    474.84 o 
   6  21   8     1495.99     1431.78    273.23 o 
  -7  22   8     6519.66     6479.89    617.99 o 
  -6  22   8      421.97      359.20    188.15 o 
  -5  22   8     3684.03     3842.11    591.72 o 
  -4  22   8     4429.54     5343.34    591.27 o 
  -3  22   8     3287.34     4721.44    805.06 o 
  -2  22   8     1127.06     1823.66    494.69 o 
  -1  22   8    28461.43    30485.79   3836.95 o 
   0  22   8     6057.72    20132.57   2860.17 o 
   1  22   8       29.25      454.20    563.84 o 
   2  22   8      727.76      497.18    191.48 o 
   3  22   8     3546.95     2386.53    410.61 o 
   4  22   8     2438.28     2084.54    314.74 o 
   5  22   8        4.45       -5.61    143.97 o 
  -6  23   8     1918.21     1514.15    320.09 o 
  -5  23   8     1627.96     1538.42    343.14 o 
  -4  23   8     2374.43     2588.74    340.11 o 
  -3  23   8     2206.29     2482.19    359.74 o 
  -2  23   8     4502.68     4607.22    602.62 o 
  -1  23   8     3643.24     3923.46    640.70 o 
   0  23   8      265.95      490.79    236.11 o 
   1  23   8     3219.06     3417.67    518.64 o 
   2  23   8      441.21      682.84    360.53 o 
   3  23   8       44.51       37.83    135.11 o 
  -4  24   8       61.05      158.06    182.61 o 
  -3  24   8     7334.23     7867.74    863.61 o 
  -2  24   8     2687.39     2939.35    439.24 o 
  -1  24   8     4616.96     4498.09    562.60 o 
   0  24   8     6309.57     6153.94    955.05 o 
   1  24   8       40.60      256.17    267.70 o 
 -15   1   9        6.69      163.23    341.84 o 
 -13   1   9     1510.63     1227.78    287.84 o 
 -12   1   9        6.54      -66.44    107.13 o 
 -11   1   9     1354.02     1034.64    139.39 o 
 -10   1   9     4909.87     4743.74    755.53 o 
  -9   1   9     2720.58     3007.07    358.48 o 
  -8   1   9    12106.90    11354.96    378.58 o 
  -7   1   9     1211.89     1422.66    124.74 o 
  -6   1   9    33222.40    32873.39    921.11 o 
  -5   1   9    26452.07    26528.50    605.84 o 
  -4   1   9    25129.67    25291.30    523.78 o 
  -3   1   9    13733.29    14433.22    362.29 o 
  -2   1   9    13429.76    13676.01    269.79 o 
  -1   1   9      544.93      823.00     54.13 o 
   0   1   9    60065.79    65565.09   2165.53 o 
   1   1   9     6691.99     6713.91    194.22 o 
   2   1   9    15931.35    14224.13    349.58 o 
   3   1   9     1089.43      924.39     99.23 o 
   4   1   9     3229.42     3201.21    149.81 o 
   5   1   9      166.54      270.19    120.19 o 
   6   1   9     1425.11     1316.34    142.00 o 
   7   1   9     7325.35     7077.47    576.92 o 
   8   1   9     1774.38     1648.52    296.97 o 
   9   1   9     2441.51     2297.90    286.97 o 
  10   1   9      207.27      219.19    133.21 o 
  11   1   9     1196.97     1327.26    392.73 o 
  12   1   9     1336.34     1389.51    292.01 o 
  13   1   9       29.52      -54.50    203.32 o 
 -15   2   9      389.30     7866.79   1803.05 o 
 -14   2   9     3595.25    15889.92   7555.07 o 
 -13   2   9    11616.77    12198.70   1207.06 o 
 -12   2   9     5294.33    19061.75   2023.29 o 
 -11   2   9      992.94      867.49    144.09 o 
 -10   2   9     7141.55     6076.96    496.87 o 
  -9   2   9    15777.93    14039.89    653.63 o 
  -8   2   9     5191.60     5117.31    311.15 o 
  -7   2   9    61333.39    59207.62   2005.11 o 
  -6   2   9       42.74       88.79     41.96 o 
  -5   2   9    81900.35    83578.76   2755.53 o 
  -4   2   9     3996.31     4074.48    140.85 o 
  -3   2   9    48700.01    53861.39   1278.04 o 
  -2   2   9    13601.66    15128.98    295.47 o 
  -1   2   9   115906.23   131819.63   4855.33 o 
   0   2   9    17539.72    17463.83    878.25 o 
   1   2   9    39495.57    38482.90   1108.86 o 
   2   2   9    26190.89    26460.76    735.06 o 
   3   2   9    58757.02    58131.27   2401.64 o 
   4   2   9     4367.91     4351.36    278.53 o 
   5   2   9     7423.68     6857.47    307.97 o 
   6   2   9     2578.96     2777.33    247.70 o 
   7   2   9      395.27      329.55    115.42 o 
   8   2   9    38739.59    36474.28   2271.73 o 
   9   2   9     9256.08     8699.09    651.16 o 
  10   2   9     6608.98     7474.05    853.72 o 
  11   2   9     2872.43     3661.86    466.54 o 
  12   2   9      716.29      527.82    278.38 o 
  13   2   9      265.60      232.62    226.31 o 
 -16   3   9      176.53      218.89    463.53 o 
 -15   3   9       40.01      437.68    319.41 o 
 -14   3   9      125.26      169.23    116.01 o 
 -13   3   9     4028.42     3924.53    772.76 o 
 -12   3   9        0.93      -63.08    114.85 o 
 -11   3   9    15771.99    13325.22    731.75 o 
 -10   3   9     8570.64     8054.29    678.34 o 
  -9   3   9    29959.62    28653.03   1745.84 o 
  -8   3   9    37876.11    36942.83   1264.29 o 
  -7   3   9       61.16      129.96     60.51 o 
  -6   3   9    79515.86    80337.54   2946.78 o 
  -5   3   9     9305.05     9945.38    236.94 o 
  -4   3   9    55666.66    58790.60   1624.48 o 
  -3   3   9    17559.25    21276.49    550.22 o 
  -2   3   9    13636.76    14556.23    254.93 o 
  -1   3   9      439.18      520.52     46.94 o 
   0   3   9    78735.06    82020.72   2769.82 o 
   1   3   9     2054.49     2256.08    107.71 o 
   2   3   9    47542.28    49286.50   2363.33 o 
   3   3   9    25321.01    24964.83    829.32 o 
   4   3   9     1440.93     1477.28    109.34 o 
   5   3   9     6409.60     5769.00    331.61 o 
   6   3   9     7302.74     6892.91    346.62 o 
   7   3   9       11.40        8.61     78.52 o 
   8   3   9     1777.49     1663.21    188.33 o 
   9   3   9      690.56      612.89    140.83 o 
  10   3   9     2601.86     2916.13    282.60 o 
  11   3   9       84.95      232.99    166.38 o 
  12   3   9      646.51     1037.44    292.26 o 
  13   3   9       29.43       46.55    194.01 o 
 -16   4   9      686.98    14802.19   6358.23 o 
 -15   4   9       49.40      349.20    211.02 o 
 -14   4   9     1498.27    13149.84   5031.17 o 
 -13   4   9      164.79       97.90    200.63 o 
 -12   4   9     3380.80     2977.15    272.12 o 
 -11   4   9     3791.50     3493.32    225.15 o 
 -10   4   9    32149.93    27129.67   2346.65 o 
  -9   4   9     5061.31     4656.59    256.75 o 
  -8   4   9     7445.26     6489.30    280.44 o 
  -7   4   9    67070.87    64877.05   2602.76 o 
  -6   4   9     2144.32     2303.55    110.05 o 
  -5   4   9     3514.70     3242.28     99.47 o 
  -4   4   9      982.43     1101.79     55.38 o 
  -3   4   9      150.39      152.92     35.05 o 
  -2   4   9       12.19       80.58     26.29 o 
  -1   4   9     6699.48     7055.81    154.91 o 
   0   4   9     1906.02     1961.28     84.64 o 
   1   4   9       76.73      154.64     46.79 o 
   2   4   9    84449.59    82795.86   2970.35 o 
   3   4   9    34109.41    32053.94   1175.72 o 
   4   4   9     2274.92     1948.12    181.98 o 
   5   4   9    34901.04    32447.76   1164.38 o 
   6   4   9    40027.64    40097.73   1806.06 o 
   7   4   9     1663.44     1857.33    168.03 o 
   8   4   9     4332.93     4750.46    438.56 o 
   9   4   9      724.04      997.89    202.15 o 
  10   4   9     1568.44     1855.97    395.60 o 
  11   4   9      594.93     1211.55    253.21 o 
  12   4   9       11.33       60.70    166.38 o 
  13   4   9     2063.14     2954.88    507.04 o 
 -15   5   9     1101.22     1693.67    685.36 o 
 -14   5   9     4805.59     5346.89    439.47 o 
 -13   5   9      184.61        7.31     86.91 o 
 -12   5   9      367.86      244.31    105.35 o 
 -11   5   9     7272.43     6704.48    903.09 o 
 -10   5   9       51.75      189.62    130.41 o 
  -9   5   9    19911.52    18687.60   1160.83 o 
  -8   5   9       99.43      140.82     87.35 o 
  -7   5   9     2016.60     2071.52    126.19 o 
  -6   5   9      719.27      837.95    115.94 o 
  -5   5   9      504.64      470.87     72.63 o 
  -4   5   9    15798.35    15147.45    368.13 o 
  -3   5   9     1976.79     2217.20    107.00 o 
  -2   5   9    45570.70    54394.10   1720.77 o 
  -1   5   9       84.07      130.06     23.93 o 
   0   5   9    12297.93    14384.94    334.08 o 
   1   5   9    27026.03    28512.32    773.32 o 
   2   5   9        9.93       28.41     48.83 o 
   3   5   9    10675.30    10366.15    512.46 o 
   4   5   9     8949.60     7868.72    290.70 o 
   5   5   9     2639.41     2851.26    202.88 o 
   6   5   9    12936.74    12263.15    606.40 o 
   7   5   9    12735.30    11188.98    705.57 o 
   8   5   9      223.09      393.47    123.12 o 
   9   5   9      455.96      535.96    174.71 o 
  10   5   9      408.92      566.60    201.47 o 
  11   5   9      684.42      720.66    273.57 o 
  12   5   9      207.99      168.02    187.69 o 
  13   5   9      537.97      835.75    277.84 o 
 -15   6   9      200.33      112.18    162.66 o 
 -14   6   9        3.33      -17.68    153.41 o 
 -13   6   9     2296.24     2402.32    459.58 o 
 -12   6   9     1757.18     1859.63    235.64 o 
 -11   6   9       55.68      -19.88    118.59 o 
 -10   6   9     8052.85     7381.97    527.09 o 
  -9   6   9    11715.90    10028.20    880.16 o 
  -8   6   9      303.14      348.97     87.81 o 
  -7   6   9    11498.85    10775.48    418.84 o 
  -6   6   9     7727.32     7288.39    358.46 o 
  -5   6   9    37457.45    34416.69   1048.09 o 
  -4   6   9    41522.76    43280.07   1160.80 o 
  -3   6   9    21801.27    21682.84    634.42 o 
  -2   6   9     1538.95     1992.89    159.01 o 
  -1   6   9    17584.65    18735.40    842.64 o 
   0   6   9       30.45       36.05     27.76 o 
   1   6   9     8830.29     8699.52    296.29 o 
   2   6   9    21671.57    22056.85   1097.08 o 
   3   6   9     1833.20     1714.41    110.52 o 
   4   6   9     4080.36     3581.49    320.38 o 
   5   6   9    41178.69    36797.56   1146.78 o 
   6   6   9     8966.17     8409.86    365.94 o 
   7   6   9     2052.92     2172.38    216.66 o 
   8   6   9     4853.72     5220.60    322.19 o 
   9   6   9     3910.52     4116.79    368.40 o 
  10   6   9      555.26      753.55    150.56 o 
  11   6   9      192.47      170.67    152.58 o 
  12   6   9      119.69      -26.48    162.87 o 
 -15   7   9       15.12      -92.28    136.42 o 
 -14   7   9     2407.42     2628.75    505.44 o 
 -13   7   9       28.89      158.70    140.08 o 
 -12   7   9    15770.60    17324.70   2797.08 o 
 -11   7   9     4453.32     4619.58    398.99 o 
 -10   7   9       32.43      113.41     83.19 o 
  -9   7   9     7131.18     6799.89    428.83 o 
  -8   7   9      374.26      404.61    117.89 o 
  -7   7   9      535.26      494.33     64.25 o 
  -6   7   9     1414.95     1264.89     89.62 o 
  -5   7   9    20833.91    19544.16    625.32 o 
  -4   7   9    18449.65    20014.11    596.64 o 
  -3   7   9    35303.46    36239.99    938.77 o 
  -2   7   9     6836.57     6175.99    602.94 o 
  -1   7   9     5303.21     5926.64    316.00 o 
   0   7   9      475.68      520.45    125.74 o 
   1   7   9    21794.08    23370.33    542.07 o 
   2   7   9      101.21       91.43     40.39 o 
   3   7   9     4374.36     4256.42    378.02 o 
   4   7   9    12326.64    11014.72    513.66 o 
   5   7   9    22752.68    19015.83   1339.15 o 
   6   7   9     4624.64     4057.44    272.42 o 
   7   7   9     5789.19     5437.98    352.05 o 
   8   7   9    17263.18    18222.78    820.99 o 
   9   7   9     2734.35     2947.64    362.22 o 
  10   7   9     1844.67     2158.77    305.44 o 
  11   7   9     2035.91     2479.48    317.42 o 
  12   7   9      141.44     -136.92    231.90 o 
 -15   8   9     1975.02     1991.07    515.64 o 
 -14   8   9       77.87      131.23    121.44 o 
 -13   8   9    12206.71    11995.48   1303.72 o 
 -12   8   9     4600.37     5159.25    517.20 o 
 -11   8   9     3029.86     3211.79    330.85 o 
 -10   8   9    12216.11    11693.60    612.04 o 
  -9   8   9    28165.58    26120.58   1290.16 o 
  -8   8   9     3867.67     3605.69    206.77 o 
  -7   8   9    25091.39    21175.48   1934.56 o 
  -6   8   9      251.16      289.46     83.24 o 
  -5   8   9     2839.77     2682.67    210.10 o 
  -4   8   9   117009.72   124311.73   4344.40 o 
  -3   8   9     1237.70     1343.19     95.29 o 
  -2   8   9      474.02      591.31    115.01 o 
  -1   8   9    10156.77     8815.44    831.46 o 
   0   8   9    11831.19    11553.43    368.69 o 
   1   8   9     4306.02     4291.72     90.31 o 
   2   8   9     4854.37     4776.52    160.31 o 
   3   8   9     1177.85     1100.86     92.97 o 
   4   8   9     3508.86     3060.91    161.07 o 
   5   8   9    16629.34    14348.08    714.82 o 
   6   8   9     4355.47     3108.63    432.69 o 
   7   8   9    18453.48    16103.43   1586.85 o 
   8   8   9     5145.39     4494.13    420.92 o 
   9   8   9       95.09       57.96     98.23 o 
  10   8   9      356.05      418.63    166.94 o 
  11   8   9      159.29      292.72    208.24 o 
  12   8   9      580.01      365.47    167.29 o 
 -15   9   9       95.33      361.49    229.15 o 
 -14   9   9     4738.53     6787.36   1319.97 o 
 -13   9   9       85.24      281.75    124.32 o 
 -12   9   9    13344.12    14772.17   1364.34 o 
 -11   9   9      393.87      154.17    141.46 o 
 -10   9   9      711.51      624.36    139.65 o 
  -9   9   9    21845.63    18936.11   1354.91 o 
  -8   9   9      421.63      437.39     82.76 o 
  -7   9   9     1459.84     1284.50    143.88 o 
  -6   9   9    56327.05    50979.70   2243.91 o 
  -5   9   9     9243.80     8373.06    298.43 o 
  -4   9   9    12688.30    12799.55    352.10 o 
  -3   9   9    34424.39    34467.42   1006.43 o 
  -2   9   9      213.31      371.86     96.35 o 
  -1   9   9      275.04      285.28    237.13 o 
   0   9   9     2135.78     2235.48    135.11 o 
   1   9   9     6864.16     6818.02    514.74 o 
   2   9   9    13579.68    13334.50    356.04 o 
   3   9   9        1.73       21.52     50.65 o 
   4   9   9      168.68      123.82     59.41 o 
   5   9   9      675.51      569.63     58.28 o 
   6   9   9     2076.34     1494.82    184.84 o 
   7   9   9    10658.45     9617.93    536.31 o 
   8   9   9     6868.40     5763.17    713.44 o 
   9   9   9        2.16      100.95     95.48 o 
  10   9   9       89.79       43.90    181.65 o 
  11   9   9     1029.10     1042.20    217.02 o 
  12   9   9      553.79      415.12    169.48 o 
 -14  10   9      911.33     1176.65    187.40 o 
 -13  10   9     2915.42     3049.03    303.17 o 
 -12  10   9      159.07      620.43    339.77 o 
 -11  10   9      374.09      464.68    135.87 o 
 -10  10   9    24970.51    23802.08   1155.28 o 
  -9  10   9     2519.28     2454.06    241.08 o 
  -8  10   9     8289.94     7032.85    684.46 o 
  -7  10   9    41465.54    34051.77   3368.99 o 
  -6  10   9     2435.26     2423.41    240.46 o 
  -5  10   9    34602.97    32995.54   1165.45 o 
  -4  10   9    41047.47    42519.98   1194.13 o 
  -3  10   9     1643.34     1557.84     74.07 o 
  -2  10   9     7239.84     7208.82    436.79 o 
  -1  10   9     2676.65     3348.77    351.03 o 
   0  10   9     6838.50     6874.64    287.24 o 
   1  10   9     5869.86     5259.70    236.85 o 
   2  10   9      316.98      336.91     50.66 o 
   3  10   9    37342.71    36387.41   1590.02 o 
   4  10   9      216.24      146.31     61.28 o 
   5  10   9     1918.96     1377.58    127.82 o 
   6  10   9     2888.76     2651.75    217.50 o 
   7  10   9      968.47      901.95    162.95 o 
   8  10   9     8367.08     6686.16   1419.30 o 
   9  10   9    20665.43    19274.52   2136.84 o 
  10  10   9     4024.72     3005.54    836.68 o 
  11  10   9     1010.22      909.20    176.27 o 
  12  10   9     4607.36     4626.05    637.70 o 
 -14  11   9     9804.68    11667.69    941.36 o 
 -13  11   9      729.69      770.22    259.46 o 
 -12  11   9        4.04      147.90    120.66 o 
 -11  11   9       41.04       96.41     81.36 o 
 -10  11   9      396.42      330.95    106.44 o 
  -9  11   9    32435.95    30227.77   1713.58 o 
  -8  11   9     2052.20     1971.52    211.10 o 
  -7  11   9    22777.17    20213.39   1549.55 o 
  -6  11   9    41579.17    38237.61   2786.59 o 
  -5  11   9     3474.84     3772.87    147.36 o 
  -4  11   9     3789.32     3741.58     85.64 o 
  -3  11   9     1734.33     1633.31    107.11 o 
  -2  11   9     2212.53     2608.46    242.76 o 
  -1  11   9     3627.59     3291.00    378.45 o 
   0  11   9     1450.78     1563.44    113.47 o 
   1  11   9      852.90      981.29    114.49 o 
   2  11   9     2734.09     2757.93    101.28 o 
   3  11   9     3224.25     3026.15    126.66 o 
   4  11   9     6577.09     5971.88    249.50 o 
   5  11   9     2205.70     1712.13    205.27 o 
   6  11   9    14514.72    13114.49    600.92 o 
   7  11   9     7741.96     6476.82    597.47 o 
   8  11   9     3714.87     4657.44    504.95 o 
   9  11   9     8191.24     8121.92    537.74 o 
  10  11   9     2900.45     3361.13    378.75 o 
  11  11   9      516.31      329.66    340.02 o 
 -14  12   9      139.79      260.22    135.76 o 
 -13  12   9    20254.47    20263.40   1143.09 o 
 -12  12   9      276.45      385.43    125.69 o 
 -11  12   9       72.69      -52.34    105.77 o 
 -10  12   9       21.14       89.43    110.25 o 
  -9  12   9       48.11       92.45    109.04 o 
  -8  12   9    22034.27    19578.65   1560.13 o 
  -7  12   9     2954.97     2717.87    233.03 o 
  -6  12   9    13407.84    13939.60    498.76 o 
  -5  12   9     9000.00     9065.88    333.18 o 
  -4  12   9     1326.56     1231.90     71.88 o 
  -3  12   9      953.70      997.69     79.77 o 
  -2  12   9    16222.32    16430.92   1026.09 o 
  -1  12   9     8993.41     8889.00    753.39 o 
   0  12   9    25951.82    26417.21    854.93 o 
   1  12   9    18320.61    17747.57   1309.51 o 
   2  12   9     1936.46     1675.12    102.91 o 
   3  12   9    20059.52    17976.63    682.24 o 
   4  12   9    11304.06    10065.94    473.23 o 
   5  12   9     5629.69     4571.00    340.75 o 
   6  12   9    16158.51    13671.47    554.13 o 
   7  12   9    27164.39    23529.48   1581.23 o 
   8  12   9    12504.64    11126.03   1184.34 o 
   9  12   9     5826.42     5561.84    594.17 o 
  10  12   9      505.81      337.46    160.23 o 
  11  12   9      873.30      716.29    197.08 o 
 -13  13   9      980.15      963.80    304.22 o 
 -12  13   9      103.19      185.17    145.98 o 
 -11  13   9    21155.12    21159.31   1351.65 o 
 -10  13   9       36.65      167.33    108.77 o 
  -9  13   9     2935.79     2827.63    245.60 o 
  -8  13   9     7257.36     7222.45    508.60 o 
  -7  13   9     3456.63     3200.33    217.04 o 
  -6  13   9      101.31      115.80     53.90 o 
  -5  13   9      212.41      194.84     48.50 o 
  -4  13   9      416.65      308.43     46.31 o 
  -3  13   9     8499.06     8478.64    241.00 o 
  -2  13   9     3477.00     3640.23    404.71 o 
  -1  13   9      354.82      392.61    179.73 o 
   0  13   9     2241.92     2176.52    145.26 o 
   1  13   9    45125.56    45713.31   1860.14 o 
   2  13   9    11145.29    11133.83    280.30 o 
   3  13   9    14984.70    13424.10    547.61 o 
   4  13   9    10577.66     8800.56    578.94 o 
   5  13   9       43.00      -14.00     41.65 o 
   6  13   9    40506.41    35778.68   1376.79 o 
   7  13   9       15.91       63.14     69.07 o 
   8  13   9     2034.67     2048.37    299.76 o 
   9  13   9     7418.33     6622.02    671.80 o 
  10  13   9      364.90      291.91    137.56 o 
  11  13   9     1572.61     1727.20    438.66 o 
 -13  14   9      210.32      204.29    153.51 o 
 -12  14   9    17942.61    18021.52   1588.28 o 
 -11  14   9     6942.28     6658.07    599.41 o 
 -10  14   9     7137.29     7448.86    513.22 o 
  -9  14   9    23624.24    24285.56   1350.95 o 
  -8  14   9     2574.04     2218.19    246.14 o 
  -7  14   9    14824.35    14429.32    728.70 o 
  -6  14   9     3236.68     3508.44    209.53 o 
  -5  14   9     8317.92     8558.25    280.06 o 
  -4  14   9      545.83      525.37     48.55 o 
  -3  14   9    13894.92    12899.38    811.93 o 
  -2  14   9    53516.43    55469.79   2848.65 o 
  -1  14   9      294.15      493.94    167.56 o 
   0  14   9    86078.11    83908.77   6211.55 o 
   1  14   9    86955.20    89207.01   4531.83 o 
   2  14   9     1449.26     1220.44     86.67 o 
   3  14   9    24525.20    22475.05    779.64 o 
   4  14   9    87065.98    77103.25   4281.17 o 
   5  14   9      710.27      738.21    101.01 o 
   6  14   9       55.81      120.94     78.16 o 
   7  14   9     9962.81     8917.68    590.28 o 
   8  14   9      617.47      618.47     84.97 o 
   9  14   9     2048.09     1671.27    281.32 o 
  10  14   9     2183.90     1608.80    185.61 o 
 -13  15   9     8748.08    10216.50   1014.81 o 
 -12  15   9     3869.63     3904.75    501.77 o 
 -11  15   9    15996.17    17079.94   1342.79 o 
 -10  15   9     9147.78     9220.61    566.33 o 
  -9  15   9     2112.67     2034.17    288.89 o 
  -8  15   9    59581.89    62901.91   2554.23 o 
  -7  15   9     8913.51     8823.08    437.17 o 
  -6  15   9     1041.50      976.90    112.64 o 
  -5  15   9     9229.33     9251.20    317.91 o 
  -4  15   9     2585.40     2364.00     99.57 o 
  -3  15   9     9737.35     9197.90    542.75 o 
  -2  15   9    39582.77    39672.57   2052.11 o 
  -1  15   9     2145.15     2080.09    374.98 o 
   0  15   9    14096.62    13569.82    615.60 o 
   1  15   9    50931.52    51098.02   2231.25 o 
   2  15   9     1016.92      907.52    158.37 o 
   3  15   9    48863.93    41877.29   2412.70 o 
   4  15   9     4212.82     3613.13    185.72 o 
   5  15   9    19473.11    17975.99    703.91 o 
   6  15   9     2165.33     2060.35    198.43 o 
   7  15   9       20.39      120.85     74.36 o 
   8  15   9      182.54      168.89    148.84 o 
   9  15   9      796.51      892.23    172.19 o 
  10  15   9      843.61      635.26    162.94 o 
 -12  16   9     6980.50     6490.34    523.42 o 
 -11  16   9     6229.41     6155.96    597.28 o 
 -10  16   9      400.55      505.65    147.74 o 
  -9  16   9    21153.51    22582.65    939.77 o 
  -8  16   9      346.00      488.30    107.00 o 
  -7  16   9      325.70      364.25     59.43 o 
  -6  16   9      898.93      776.74    119.84 o 
  -5  16   9       18.58      -14.56     40.70 o 
  -4  16   9     8410.90     7951.10    423.20 o 
  -3  16   9    11745.47    14097.88   2185.21 o 
  -2  16   9    35540.36    35652.25   5336.87 o 
  -1  16   9     4251.69    19536.60  10769.69 o 
   0  16   9    40409.86    41183.54   1899.77 o 
   1  16   9    70912.34    72230.70   3540.05 o 
   2  16   9      177.10      131.45    100.42 o 
   3  16   9    15365.76    14358.88    900.35 o 
   4  16   9    77215.13    72299.84   2856.94 o 
   5  16   9    17976.60    16071.99    864.55 o 
   6  16   9     4510.35     3733.08    343.68 o 
   7  16   9     7131.50     6721.74    541.24 o 
   8  16   9     3355.13     3046.28    572.35 o 
   9  16   9      451.23      429.94    110.27 o 
 -12  17   9     5926.89     7527.52    861.34 o 
 -11  17   9     3046.41     3234.53    342.48 o 
 -10  17   9     3148.25     3172.28    289.52 o 
  -9  17   9     8865.86     9126.57    445.38 o 
  -8  17   9    10358.47    11369.38    436.04 o 
  -7  17   9      970.17      840.08    108.02 o 
  -6  17   9     2751.71     2476.47    138.34 o 
  -5  17   9       13.71       68.86     44.10 o 
  -4  17   9     3208.79     2790.32    246.87 o 
  -3  17   9    10189.86    12767.83   1776.55 o 
  -2  17   9    17324.73    18434.77   1551.17 o 
  -1  17   9     3403.78     9002.40   5614.12 o 
   0  17   9    13418.30    15067.34   1495.69 o 
   1  17   9     8537.19     8196.74    641.36 o 
   2  17   9    12088.55    11565.97    687.38 o 
   3  17   9     9123.77     8298.45    458.33 o 
   4  17   9      212.39      244.33     55.76 o 
   5  17   9     1190.90     1133.36    116.67 o 
   6  17   9      129.21       22.45     68.60 o 
   7  17   9     2435.71     1975.53    268.87 o 
   8  17   9     3433.45     2801.11    350.59 o 
   9  17   9      229.22      126.74    138.12 o 
 -11  18   9      159.17      131.73    120.86 o 
 -10  18   9    10845.46    11789.19    877.76 o 
  -9  18   9     8054.44     8453.31    411.38 o 
  -8  18   9     1040.00      890.98    107.63 o 
  -7  18   9    13816.71    14277.21    608.45 o 
  -6  18   9    33609.41    31422.95   1503.93 o 
  -5  18   9    18197.82    17443.80    743.65 o 
  -4  18   9     3493.92     3438.88    140.87 o 
  -3  18   9      429.88      325.45     39.50 o 
  -2  18   9      201.69      279.14    174.57 o 
  -1  18   9      385.32      375.71    240.13 o 
   0  18   9      121.53       87.99    195.74 o 
   1  18   9    25888.13    25103.89   1072.21 o 
   2  18   9     4515.97     4187.51    244.23 o 
   3  18   9     2470.40     2495.70    259.39 o 
   4  18   9    13717.68    13512.92    816.07 o 
   5  18   9      809.11      846.56    197.78 o 
   6  18   9     9532.53     9649.62    819.50 o 
   7  18   9    14284.60    14391.51    986.45 o 
   8  18   9       28.83      517.98    268.90 o 
 -10  19   9    10113.47    11330.59    823.32 o 
  -9  19   9    23232.33    24599.08   1206.62 o 
  -8  19   9      957.23      828.45    174.06 o 
  -7  19   9      756.37      674.38    115.89 o 
  -6  19   9     1618.35     1349.39    142.55 o 
  -5  19   9     1566.94     1196.69    124.93 o 
  -4  19   9      147.19       40.82     48.78 o 
  -3  19   9     2980.15     2996.30    391.93 o 
  -2  19   9     2207.76     2027.34    539.13 o 
  -1  19   9      652.62      813.26    369.66 o 
   0  19   9       14.51      -32.49    280.01 o 
   1  19   9      472.64      512.77    139.45 o 
   2  19   9     1802.94     1931.73    214.76 o 
   3  19   9      228.54      298.81    133.49 o 
   4  19   9       17.15       77.57    123.33 o 
   5  19   9      503.18      508.60    191.63 o 
   6  19   9    16989.50    17622.15   1272.12 o 
   7  19   9     1700.09     1599.13    243.97 o 
  -9  20   9    11565.24    11635.59    660.05 o 
  -8  20   9     9073.92     8741.78    433.58 o 
  -7  20   9    14939.86    13665.02    929.46 o 
  -6  20   9    15158.53    13829.91   1038.92 o 
  -5  20   9     3431.12     3703.45    370.83 o 
  -4  20   9    11237.49    11903.26    840.62 o 
  -3  20   9    38552.80    40437.19   2708.07 o 
  -2  20   9     4423.15    12143.63   8338.84 o 
  -1  20   9     3016.86     2987.55    772.76 o 
   0  20   9     1310.43     1501.73    406.67 o 
   1  20   9      491.51      731.83    251.64 o 
   2  20   9       54.46      119.23     99.76 o 
   3  20   9     6469.58     5934.98    757.99 o 
   4  20   9     5797.88     5880.90    359.03 o 
   5  20   9      395.53      364.72    120.30 o 
   6  20   9     2661.27     2478.00    398.75 o 
  -8  21   9      964.60      884.42    294.91 o 
  -7  21   9    11624.75    12580.49   1174.70 o 
  -6  21   9     7395.51     7315.61   1127.27 o 
  -5  21   9       73.40      -24.59    159.03 o 
  -4  21   9     2694.95     2818.03    395.98 o 
  -3  21   9       21.82     8073.76   1522.85 o 
  -2  21   9     9516.42    10590.49   1092.98 o 
  -1  21   9      440.77      173.94    332.70 o 
   0  21   9     2584.62     2766.41    560.15 o 
   1  21   9        0.72      -56.72    221.32 o 
   2  21   9     4948.25     4625.51    448.58 o 
   3  21   9     6673.38     5876.24    495.63 o 
   4  21   9       88.64      203.54    174.00 o 
   5  21   9      662.19      607.16    241.26 o 
  -7  22   9    13544.71    14866.71   1624.08 o 
  -6  22   9     2147.30     2307.64    405.27 o 
  -5  22   9      821.06      784.13    253.51 o 
  -4  22   9    20362.90    20047.75   1724.77 o 
  -3  22   9    10917.89    22177.96   4841.68 o 
  -2  22   9      294.15     9905.76   1607.58 o 
  -1  22   9     1494.49     1758.97    468.85 o 
   0  22   9      917.00     1475.90    624.80 o 
   1  22   9     3755.70     3875.15    993.11 o 
   2  22   9      486.01      250.81    280.16 o 
   3  22   9     5695.04     4630.21    547.22 o 
   4  22   9     2857.35     2495.45    408.63 o 
  -6  23   9      270.64      180.52    241.69 o 
  -5  23   9      126.00      305.04    306.10 o 
  -4  23   9     6147.21     6919.51    734.98 o 
  -3  23   9     2483.69     3077.36    450.99 o 
  -2  23   9       66.33       71.62    161.29 o 
  -1  23   9        6.66       68.20    210.03 o 
   0  23   9       35.57      105.12    227.42 o 
   1  23   9       37.86      190.99    209.18 o 
   2  23   9        9.22      159.08    281.61 o 
   3  23   9      374.41      649.61    674.53 o 
  -3  24   9     3081.93     3037.31    588.32 o 
  -2  24   9     1573.57     1291.67    489.91 o 
  -1  24   9     4535.92     4682.82    614.75 o 
   0  24   9     1241.84     1534.65    486.38 o 
 -15   0  10      311.22      304.04    393.75 o 
 -13   0  10     5354.83     6042.14    997.26 o 
 -12   0  10    99407.41    85529.74  15091.03 o 
 -11   0  10      603.69      798.40    433.42 o 
 -10   0  10     2594.45     2658.07    475.10 o 
  -9   0  10    91452.29    86959.08   6811.94 o 
  -8   0  10    20124.88    19254.41   1251.72 o 
  -7   0  10    35880.70    32801.42   1232.64 o 
  -6   0  10    12105.23    11026.32    352.04 o 
  -5   0  10    11530.37    11231.82    446.75 o 
  -4   0  10   686980.25   786295.81 120807.53 o 
  -3   0  10   104532.45   118271.65   5759.00 o 
  -2   0  10     6241.41     6832.91    526.88 o 
  -1   0  10    94793.87   101465.42   4607.39 o 
   0   0  10    58680.12    54394.40  11953.03 o 
   1   0  10      454.15      276.33     70.00 o 
   2   0  10   306786.03   317566.06  32276.11 o 
   3   0  10   120646.91   120383.33   7716.18 o 
   4   0  10     6706.74     7251.22    588.36 o 
   5   0  10    16029.52    16724.79   1263.23 o 
   6   0  10     1519.56     1828.38    212.66 o 
   7   0  10     1389.20     1381.28    248.99 o 
   8   0  10     4267.83     5072.48    801.30 o 
   9   0  10    14392.90    14986.01   2997.81 o 
  10   0  10     5058.84     5679.41    756.45 o 
  11   0  10    23809.09    27340.86   2703.95 o 
  12   0  10    27726.88    36436.94   5177.06 o 
  13   0  10      672.71      964.30    492.12 o 
 -16   1  10     7328.74     9110.36   1278.46 o 
 -15   1  10       16.41       51.50    355.13 o 
 -14   1  10     2769.00     2797.22    316.90 o 
 -13   1  10    71691.80    62188.08   7917.98 o 
 -12   1  10    14637.15    10924.62   1448.33 o 
 -11   1  10     4696.44     4624.77    520.38 o 
 -10   1  10    88561.14    83374.70   3697.35 o 
  -9   1  10     5074.31     4863.03    337.69 o 
  -8   1  10     1528.86     1486.12    112.69 o 
  -7   1  10     2289.51     2310.65    157.08 o 
  -6   1  10      902.59      920.55     82.53 o 
  -5   1  10   158802.63   165266.42   7058.08 o 
  -4   1  10   107076.77   118096.08   4742.56 o 
  -3   1  10    10147.62    11239.72    286.01 o 
  -2   1  10    76718.20    77510.19   5314.98 o 
  -1   1  10    25231.49    26698.75    608.71 o 
   0   1  10     3076.27     2833.82    208.39 o 
   1   1  10    53445.36    53696.05   1764.93 o 
   2   1  10   126458.04   131434.75   6192.91 o 
   3   1  10      479.89      508.95     64.24 o 
   4   1  10     1560.80     1486.14    119.52 o 
   5   1  10     1975.26     1938.81    166.66 o 
   6   1  10     6830.70     6633.23    443.65 o 
   7   1  10     8133.41     8096.67    495.35 o 
   8   1  10    13946.67    14977.38    804.42 o 
   9   1  10    15026.34    15097.83    910.54 o 
  10   1  10     8824.86     8880.90    653.98 o 
  11   1  10    11825.44    14774.70   1133.35 o 
  12   1  10      126.31      217.03    183.98 o 
  13   1  10       12.78      200.88    255.74 o 
 -16   2  10      111.23      238.32    250.56 o 
 -15   2  10    13323.53    14411.35   2391.92 o 
 -14   2  10       46.37     -138.31    138.31 o 
 -13   2  10    18768.05    14519.68   1774.38 o 
 -12   2  10     2814.99     2296.52    203.41 o 
 -11   2  10     9106.09     7779.69    480.11 o 
 -10   2  10      285.70      566.96    205.73 o 
  -9   2  10    18011.32    18701.40    930.46 o 
  -8   2  10      301.11      350.50     76.04 o 
  -7   2  10     1231.96     1190.30     79.60 o 
  -6   2  10    40491.73    40454.14   1036.79 o 
  -5   2  10     4612.45     3978.96    150.31 o 
  -4   2  10   386230.66   432760.09  30939.41 o 
  -3   2  10   120725.87   139571.41   5247.45 o 
  -2   2  10      236.58      255.80     42.75 o 
  -1   2  10   136482.36   156248.52   7148.53 o 
   0   2  10    66147.24    70004.94   2130.10 o 
   1   2  10      121.60      176.83     70.06 o 
   2   2  10   148895.80   156958.67   7988.27 o 
   3   2  10    53829.23    54325.22   2437.71 o 
   4   2  10      163.02      248.32     74.32 o 
   5   2  10    22742.17    24016.11   1028.40 o 
   6   2  10     7218.19     7016.22    441.95 o 
   7   2  10    14725.25    14525.56    787.28 o 
   8   2  10     1187.14     1070.05    169.12 o 
   9   2  10     1287.79     1138.49    187.46 o 
  10   2  10      125.68      199.49    127.06 o 
  11   2  10     6245.20     8220.37    609.83 o 
  12   2  10     8427.04    11400.16   1057.62 o 
  13   2  10     4250.44     6337.11    933.00 o 
 -16   3  10    12723.81    20171.21   3546.29 o 
 -15   3  10     9663.26    10838.90   1539.51 o 
 -14   3  10    34149.58    30717.34   4781.04 o 
 -13   3  10     2741.67     1541.10    736.27 o 
 -12   3  10     4539.36     3889.70    293.74 o 
 -11   3  10     1301.77     1325.71    136.28 o 
 -10   3  10    14818.49    14259.98   1905.73 o 
  -9   3  10     1282.17     1209.97    150.37 o 
  -8   3  10     2508.37     2457.34    177.83 o 
  -7   3  10    61064.59    58431.20   2117.44 o 
  -6   3  10      163.72      210.19     50.36 o 
  -5   3  10     8627.89     8491.92    248.95 o 
  -4   3  10    41012.69    43320.58   1151.70 o 
  -3   3  10    52731.99    58014.91   1558.19 o 
  -2   3  10    35468.58    41152.43    882.45 o 
  -1   3  10    19857.43    19866.94    488.96 o 
   0   3  10     6849.55     7331.78    204.47 o 
   1   3  10    17916.47    17838.49    417.81 o 
   2   3  10    34665.50    33322.90   1100.82 o 
   3   3  10     2955.70     2921.73    191.90 o 
   4   3  10       75.30      144.12     58.63 o 
   5   3  10     2779.08     2942.06    180.62 o 
   6   3  10      139.04      246.85     90.24 o 
   7   3  10     3091.50     3062.89    234.60 o 
   8   3  10    23594.69    25046.09   1630.19 o 
   9   3  10     8190.57     8868.15    627.20 o 
  10   3  10    18846.42    23076.64   2071.91 o 
  11   3  10     9428.20    11389.95   1261.86 o 
  12   3  10     8823.41    11321.81   1024.11 o 
 -16   4  10     3004.00     3431.63    658.75 o 
 -15   4  10     2668.53     3110.88    344.65 o 
 -14   4  10      774.76      844.53    174.23 o 
 -13   4  10    48621.93    45682.00   3584.64 o 
 -12   4  10    33294.80    27920.08   1736.56 o 
 -11   4  10    15527.08    13923.16    931.50 o 
 -10   4  10      444.85      365.60    127.39 o 
  -9   4  10     2996.01     2547.23    189.11 o 
  -8   4  10    64437.30    62558.58   2268.16 o 
  -7   4  10    21339.60    20246.34    656.60 o 
  -6   4  10    14067.57    13263.85    319.60 o 
  -5   4  10    34034.45    33917.91    822.46 o 
  -4   4  10    30902.67    32522.88    760.32 o 
  -3   4  10    65126.12    73837.02   2684.96 o 
  -2   4  10     1658.16     2097.33     68.60 o 
  -1   4  10    20328.12    21125.31    498.66 o 
   0   4  10    17729.98    18197.82    401.03 o 
   1   4  10     1884.92     2204.26    104.07 o 
   2   4  10    40375.95    41952.97   2003.08 o 
   3   4  10      528.89      550.64     85.09 o 
   4   4  10     4064.98     4418.87    221.08 o 
   5   4  10      944.85     1072.77    117.71 o 
   6   4  10     5555.22     5195.83    304.65 o 
   7   4  10     8639.62     8682.10    574.28 o 
   8   4  10       29.85      156.47    100.83 o 
   9   4  10     9119.07     9785.27    962.57 o 
  10   4  10      908.34     1098.34    248.86 o 
  11   4  10     3072.21     3989.40    443.96 o 
  12   4  10      177.24      254.34    194.69 o 
 -15   5  10     1728.42     1744.62    266.09 o 
 -14   5  10     5743.79     5509.73    999.50 o 
 -13   5  10      201.54      279.09    146.00 o 
 -12   5  10     5362.11     5516.20    629.91 o 
 -11   5  10      601.81      484.41    157.47 o 
 -10   5  10     4332.17     4113.69    306.05 o 
  -9   5  10    51588.23    50284.18   2451.90 o 
  -8   5  10    15837.88    15067.58    608.80 o 
  -7   5  10      389.26      456.85     75.72 o 
  -6   5  10    30233.70    28502.54    971.18 o 
  -5   5  10      553.77      549.15     55.54 o 
  -4   5  10     3983.15     4199.36    112.66 o 
  -3   5  10    14685.38    16793.92    545.99 o 
  -2   5  10    16933.62    16526.62    521.83 o 
  -1   5  10     7605.75     7870.67    168.98 o 
   0   5  10    36587.18    41289.42   1094.25 o 
   1   5  10    48710.42    50891.54   1718.10 o 
   2   5  10     7225.00     7768.96    271.47 o 
   3   5  10     3399.51     3433.71    215.89 o 
   4   5  10       44.99        9.39     67.81 o 
   5   5  10     1692.84     1747.68    152.19 o 
   6   5  10       22.76       32.25     73.05 o 
   7   5  10       75.94      -18.80     80.07 o 
   8   5  10     8014.96     8281.37    740.82 o 
   9   5  10    16250.24    15981.11   1661.78 o 
  10   5  10     7696.12     8824.07    654.31 o 
  11   5  10     1540.51     1609.30    257.59 o 
  12   5  10      775.78      987.53    267.15 o 
 -15   6  10    12183.05    12930.94   2458.23 o 
 -14   6  10    36462.69    35744.28   5191.02 o 
 -13   6  10    37684.91    38995.52   3444.70 o 
 -12   6  10    33912.23    29786.56   1366.92 o 
 -11   6  10    63491.49    58205.46   4473.86 o 
 -10   6  10      526.26      514.65    105.61 o 
  -9   6  10      430.72      403.75     81.75 o 
  -8   6  10    41009.11    36593.17   1359.49 o 
  -7   6  10    26213.19    24950.92   1016.66 o 
  -6   6  10    62293.89    61680.86   2678.43 o 
  -5   6  10   201796.72   206163.47  10063.29 o 
  -4   6  10     4412.99     4420.35    112.26 o 
  -3   6  10    10985.54    11982.76    532.20 o 
  -2   6  10    11274.43    12849.05    454.51 o 
  -1   6  10    15623.90    16232.48    282.06 o 
   0   6  10     7396.79     7666.06    548.17 o 
   1   6  10     4572.01     4505.89    226.24 o 
   2   6  10     9602.83     9611.32    458.26 o 
   3   6  10      687.58      728.36     69.25 o 
   4   6  10      277.00      228.73     59.37 o 
   5   6  10      863.05      926.20    131.96 o 
   6   6  10     9890.56    10265.35    469.42 o 
   7   6  10     7342.34     6920.06    451.13 o 
   8   6  10       59.16      -54.10    107.32 o 
   9   6  10      180.72      200.92    158.23 o 
  10   6  10     3665.17     3717.80    476.26 o 
  11   6  10     2594.76     3086.75    366.87 o 
  12   6  10      974.75     1272.84    326.48 o 
 -15   7  10     7385.33     7887.18   1720.72 o 
 -14   7  10       31.85      125.07    116.94 o 
 -13   7  10     4455.16     4074.67    341.44 o 
 -12   7  10    11464.83    13644.59   1101.88 o 
 -11   7  10     2581.04     2938.71    275.68 o 
 -10   7  10      783.80      956.04    186.07 o 
  -9   7  10    35015.81    33104.48   1908.50 o 
  -8   7  10    14351.45    13322.42    506.42 o 
  -7   7  10    17729.56    15922.22    527.41 o 
  -6   7  10     7244.21     6452.69    296.98 o 
  -5   7  10       20.57       63.44     36.85 o 
  -4   7  10     6637.99     6317.36    236.14 o 
  -3   7  10    10604.37    11459.63    480.94 o 
  -2   7  10    80749.11    91148.43   4669.31 o 
  -1   7  10    42453.90    47601.52   1351.93 o 
   0   7  10    86216.27    86244.25  10431.53 o 
   1   7  10    41318.39    39411.51   2010.59 o 
   2   7  10    15511.52    16229.55    677.55 o 
   3   7  10     2791.68     2930.45    201.29 o 
   4   7  10    17650.51    15577.44   1222.40 o 
   5   7  10        3.17       61.16     83.47 o 
   6   7  10    10936.70    10267.65    435.51 o 
   7   7  10      709.00      684.78    156.91 o 
   8   7  10     2682.14     2623.49    303.84 o 
   9   7  10     2543.75     2330.72    250.48 o 
  10   7  10     2083.96     2037.09    309.89 o 
  11   7  10     4792.63     5074.74    549.38 o 
  12   7  10      543.72      567.78    171.83 o 
 -15   8  10     1446.04     1969.69    314.53 o 
 -14   8  10    20937.79    23233.54   2952.74 o 
 -13   8  10     6181.75     8389.40   1461.47 o 
 -12   8  10    19928.32    22117.36   2005.47 o 
 -11   8  10    96765.67    98396.31   5002.84 o 
 -10   8  10    16187.33    16408.10    876.54 o 
  -9   8  10     8664.35     8319.48    408.70 o 
  -8   8  10    14935.01    13011.55    616.60 o 
  -7   8  10    72508.05    59412.30   4262.95 o 
  -6   8  10    17139.79    14697.26   1060.84 o 
  -5   8  10     1840.19     1545.44    166.79 o 
  -4   8  10     2109.99     2225.99    131.96 o 
  -3   8  10      934.13     1155.32     79.41 o 
  -2   8  10    19116.42    20944.42   1097.02 o 
  -1   8  10    19317.13    20070.83    817.39 o 
   0   8  10       78.44       67.77     29.35 o 
   1   8  10    15324.94    16875.41    519.24 o 
   2   8  10       58.07       90.11     37.05 o 
   3   8  10    10243.50     9046.82    668.57 o 
   4   8  10     5963.30     5649.70    342.76 o 
   5   8  10    22884.65    21766.06   1073.50 o 
   6   8  10       89.76       86.52     92.20 o 
   7   8  10      690.93      707.13    114.14 o 
   8   8  10     1298.11     1173.87    165.79 o 
   9   8  10     9003.26     8841.95    571.08 o 
  10   8  10     1267.13     1156.24    222.71 o 
  11   8  10       40.56     -121.89    144.89 o 
  12   8  10     3051.52     3250.04    387.40 o 
 -15   9  10     7717.72     7962.44   1079.37 o 
 -14   9  10     1676.72     1945.41    291.44 o 
 -13   9  10     4200.13     4298.91    357.64 o 
 -12   9  10    15682.67    20455.79   3028.47 o 
 -11   9  10      101.56       58.34     95.93 o 
 -10   9  10      210.60      230.23     75.42 o 
  -9   9  10     1371.16     1249.59    112.56 o 
  -8   9  10    13594.43    11178.87   1253.30 o 
  -7   9  10      626.33      617.90     77.13 o 
  -6   9  10    27894.17    24342.11    916.48 o 
  -5   9  10      542.06      681.47     75.25 o 
  -4   9  10    14552.03    15299.57    518.15 o 
  -3   9  10      225.40      296.52     47.77 o 
  -2   9  10     1129.57     1034.38    241.94 o 
  -1   9  10     1673.01     1957.15    216.86 o 
   0   9  10    12583.69    13015.54    416.33 o 
   1   9  10      288.90      472.51    190.55 o 
   2   9  10     7483.60     7542.82    203.35 o 
   3   9  10     5095.71     4531.64    308.93 o 
   4   9  10     1725.87     1567.72    114.93 o 
   5   9  10     7184.67     5929.83    485.47 o 
   6   9  10    11590.23    10278.84    543.32 o 
   7   9  10    10717.47     7120.74   1007.86 o 
   8   9  10    21310.67    19352.35   1396.14 o 
   9   9  10     3120.37     2937.59    259.81 o 
  10   9  10    13412.90    13531.67    953.64 o 
  11   9  10     1174.28      964.15    206.97 o 
 -14  10  10      124.81      320.84    218.02 o 
 -13  10  10     3638.03     4356.89    765.56 o 
 -12  10  10    11535.06    12080.47    727.48 o 
 -11  10  10     4796.20     4314.37    270.56 o 
 -10  10  10      548.68      474.43    122.66 o 
  -9  10  10      289.46      184.57     76.19 o 
  -8  10  10      343.74      393.45     81.46 o 
  -7  10  10    51600.44    45034.80   2083.60 o 
  -6  10  10      469.21      393.46     79.36 o 
  -5  10  10    20250.87    20589.43    639.63 o 
  -4  10  10    20826.33    20646.45    657.28 o 
  -3  10  10     3348.02     3235.53    177.06 o 
  -2  10  10    32875.25    34533.97   1662.89 o 
  -1  10  10       73.31      170.66    205.89 o 
   0  10  10    23258.09    23378.97    715.06 o 
   1  10  10    14250.48    13979.38    502.20 o 
   2  10  10      564.03      404.55     58.65 o 
   3  10  10    11896.31    11795.97    391.39 o 
   4  10  10    39310.96    37299.83   2047.57 o 
   5  10  10     2219.35     1906.69    105.47 o 
   6  10  10     3880.79     3097.46    266.55 o 
   7  10  10     3502.52     2808.64    384.35 o 
   8  10  10     1891.21     1505.91    304.30 o 
   9  10  10    13430.03    12273.70   1320.54 o 
  10  10  10     2366.35     1999.83    329.55 o 
  11  10  10      907.70      954.97    168.92 o 
 -14  11  10     1326.32     1409.26    237.72 o 
 -13  11  10      314.77      262.90    117.19 o 
 -12  11  10    11874.54    11878.16    600.57 o 
 -11  11  10    39139.61    36367.81   1945.24 o 
 -10  11  10      358.55      290.90    121.04 o 
  -9  11  10      214.19      211.78     82.16 o 
  -8  11  10    22251.12    19292.91   1365.98 o 
  -7  11  10     7042.45     6345.65    481.86 o 
  -6  11  10    24109.91    22885.18    944.50 o 
  -5  11  10     1654.95     1649.88     75.93 o 
  -4  11  10    13515.30    12915.74    417.71 o 
  -3  11  10    50667.45    51583.98   3511.59 o 
  -2  11  10      200.45      201.86    101.65 o 
  -1  11  10      790.22      836.18    220.36 o 
   0  11  10    22560.15    23221.38    785.89 o 
   1  11  10     7967.81     7471.57    345.79 o 
   2  11  10    12150.17    12253.93    390.29 o 
   3  11  10    25384.31    24445.65    908.42 o 
   4  11  10     6874.93     6194.54    251.41 o 
   5  11  10     7691.24     6610.84    301.76 o 
   6  11  10       20.76       35.80     50.88 o 
   7  11  10      262.61      233.36     93.59 o 
   8  11  10      412.61      269.38    179.25 o 
   9  11  10    24062.44    25338.79   1998.08 o 
  10  11  10     8376.31     7482.14    716.78 o 
  11  11  10      666.55      490.73    288.66 o 
 -14  12  10      225.59      554.78    175.31 o 
 -13  12  10       42.79      123.28    106.29 o 
 -12  12  10      628.58      619.01    226.82 o 
 -11  12  10     3674.96     3722.05    379.25 o 
 -10  12  10    33913.80    31283.69   1796.67 o 
  -9  12  10     4056.75     3695.94    281.61 o 
  -8  12  10    17211.31    17045.88    942.91 o 
  -7  12  10      109.14      133.81     49.62 o 
  -6  12  10    19769.63    20174.71   1159.27 o 
  -5  12  10    10309.02    10417.51    366.60 o 
  -4  12  10    20086.09    19928.04    542.14 o 
  -3  12  10    73744.09    79690.77   4613.00 o 
  -2  12  10    57299.75    59138.34   3250.51 o 
  -1  12  10    13618.67    13884.09    894.78 o 
   0  12  10    11942.88    11511.29    380.10 o 
   1  12  10    59493.49    58597.38   2732.17 o 
   2  12  10    56335.37    52365.33   3537.41 o 
   3  12  10    13927.12    12888.37    707.18 o 
   4  12  10     3302.87     2848.45    124.91 o 
   5  12  10      494.84      451.36     82.60 o 
   6  12  10     1454.78     1514.73    148.40 o 
   7  12  10     5097.32     4570.58    352.80 o 
   8  12  10     2308.76     2108.35    357.92 o 
   9  12  10      108.47      141.07    115.42 o 
  10  12  10     6791.83     5386.85   1002.94 o 
  11  12  10     7057.05     6120.28    623.91 o 
 -13  13  10      199.96      234.66    178.02 o 
 -12  13  10     4060.86     3662.43    501.12 o 
 -11  13  10    39132.22    38700.38   2130.95 o 
 -10  13  10     5681.65     5234.17    340.01 o 
  -9  13  10     1076.85     1019.27    133.33 o 
  -8  13  10    11731.35    10156.71   1016.39 o 
  -7  13  10      474.22      602.94     84.01 o 
  -6  13  10     1287.30     1409.06    106.96 o 
  -5  13  10    10453.23    10738.89    234.30 o 
  -4  13  10    39442.06    38410.10   1437.13 o 
  -3  13  10    57846.04    60749.02   4015.51 o 
  -2  13  10    10735.46    11471.67    893.38 o 
  -1  13  10    14837.36    16869.97   2082.58 o 
   0  13  10    91564.84    93452.60   4256.77 o 
   1  13  10    16905.00    16168.81    626.06 o 
   2  13  10      241.05      213.62     87.17 o 
   3  13  10     2316.11     2107.41    113.65 o 
   4  13  10      537.77      569.30     90.50 o 
   5  13  10       55.66       39.09     62.95 o 
   6  13  10      552.96      542.04     84.38 o 
   7  13  10      208.70      372.57     91.37 o 
   8  13  10     1267.75     1330.66    162.33 o 
   9  13  10    12250.49    10278.00   1459.66 o 
  10  13  10     1205.08     1141.42    179.34 o 
 -13  14  10     3938.99     4027.54    439.72 o 
 -12  14  10      333.73      408.48    164.31 o 
 -11  14  10       71.44       50.60    103.76 o 
 -10  14  10    14484.90    13981.77    681.72 o 
  -9  14  10     4603.59     4632.50    313.53 o 
  -8  14  10     1250.08     1162.00    151.35 o 
  -7  14  10     8006.79     8510.19    390.51 o 
  -6  14  10    24717.28    23987.57   1070.75 o 
  -5  14  10    38473.69    37630.44    920.73 o 
  -4  14  10    42824.96    44301.67   1372.97 o 
  -3  14  10   111843.61   115892.35   7199.06 o 
  -2  14  10    68942.07    83454.12  17295.10 o 
  -1  14  10    48024.78    50053.90   4850.23 o 
   0  14  10     1409.83     1231.97    118.41 o 
   1  14  10    35233.44    35243.48   1538.16 o 
   2  14  10    31498.58    30663.84   1313.54 o 
   3  14  10    11202.74    10029.66    384.82 o 
   4  14  10       70.21       15.91     59.89 o 
   5  14  10     7467.89     5993.47    571.42 o 
   6  14  10     9007.45     8982.76    527.31 o 
   7  14  10     4797.10     3935.83    326.57 o 
   8  14  10       35.38      199.47    153.96 o 
   9  14  10      865.75     1072.38    168.04 o 
  10  14  10      916.44      647.19    156.03 o 
 -13  15  10      962.58      636.31    143.62 o 
 -12  15  10      274.35      136.25    115.35 o 
 -11  15  10    21335.99    23089.00   1175.97 o 
 -10  15  10     4559.11     4587.49    420.73 o 
  -9  15  10     1358.92     1461.01    155.73 o 
  -8  15  10     2512.51     2272.24    317.02 o 
  -7  15  10     2302.11     2433.05    140.86 o 
  -6  15  10    12817.07    12161.68    526.25 o 
  -5  15  10     5726.03     5536.49    272.09 o 
  -4  15  10     8503.97     8325.84    335.83 o 
  -3  15  10    12397.28    12417.99    871.95 o 
  -2  15  10     1226.23     1196.29    307.15 o 
  -1  15  10     1222.31     1366.10    328.92 o 
   0  15  10     7163.36     7318.37    333.44 o 
   1  15  10      380.44      391.31     98.64 o 
   2  15  10     2080.06     2312.48    233.79 o 
   3  15  10     3995.89     3434.36    275.57 o 
   4  15  10     1716.75     1408.79    154.94 o 
   5  15  10      555.45      324.14     87.09 o 
   6  15  10     2005.32     1451.93    225.70 o 
   7  15  10      563.63      827.30    553.86 o 
   8  15  10      775.01      582.52    118.56 o 
   9  15  10     1819.83     1405.83    237.63 o 
 -12  16  10     6522.75     5995.65    659.76 o 
 -11  16  10      679.97      806.97    135.82 o 
 -10  16  10     4669.10     4828.57    434.81 o 
  -9  16  10     1706.12     1752.34    144.88 o 
  -8  16  10     3895.17     3901.98    212.32 o 
  -7  16  10    16234.73    16897.35    699.78 o 
  -6  16  10      327.78      320.99     55.50 o 
  -5  16  10     8860.18     8726.68    285.37 o 
  -4  16  10     4714.74     5069.81    481.63 o 
  -3  16  10     1370.67     1337.10    259.34 o 
  -2  16  10     3577.31     3205.68    507.20 o 
  -1  16  10     4890.74     5124.73    533.37 o 
   0  16  10     7648.86     8045.29    736.81 o 
   1  16  10     1547.13     1517.39    160.30 o 
   2  16  10    10728.05     9991.70    573.49 o 
   3  16  10     1864.23     1928.95    231.24 o 
   4  16  10      665.01      420.29     89.69 o 
   5  16  10     2279.70     1623.14    273.28 o 
   6  16  10     7893.22     6828.74    458.71 o 
   7  16  10     2552.27     4124.40    953.73 o 
   8  16  10      313.02      445.69    199.54 o 
   9  16  10      126.40      345.44    221.54 o 
 -11  17  10     2744.01     2901.13    238.11 o 
 -10  17  10     2982.22     2956.64    313.74 o 
  -9  17  10      512.12      456.42     88.91 o 
  -8  17  10    17964.52    17320.73    956.87 o 
  -7  17  10     9209.89     8689.18    567.44 o 
  -6  17  10    18069.31    16288.86    799.57 o 
  -5  17  10     1440.44     1351.13     83.70 o 
  -4  17  10     1221.76     1143.94     76.01 o 
  -3  17  10     9624.74    10300.26    703.10 o 
  -2  17  10      158.61      255.42    218.21 o 
  -1  17  10     3394.49     3377.12    528.91 o 
   0  17  10     4003.71     3922.55    870.01 o 
   1  17  10      200.04      240.64     97.00 o 
   2  17  10    24287.01    22781.82   1196.70 o 
   3  17  10     4220.20     3699.64    349.46 o 
   4  17  10     2510.45     2424.87    300.52 o 
   5  17  10     7866.61     7647.69    575.85 o 
   6  17  10     2902.52     2379.05    311.23 o 
   7  17  10      138.49      -22.39    148.22 o 
   8  17  10       37.48       35.00    503.20 o 
 -11  18  10       44.87      -10.87     94.55 o 
 -10  18  10     1746.60     1973.89    250.34 o 
  -9  18  10      255.62      285.54     94.19 o 
  -8  18  10    10351.79     9786.52    892.48 o 
  -7  18  10    29634.85    32023.99   1649.41 o 
  -6  18  10    24390.95    23819.27    830.96 o 
  -5  18  10     3702.43     3305.67    289.36 o 
  -4  18  10     1834.29     1952.31    454.26 o 
  -3  18  10      965.44      911.62    208.27 o 
  -2  18  10     8661.88    10470.64   2411.13 o 
  -1  18  10     3544.62     3342.35    663.32 o 
   0  18  10      243.71      330.62    265.83 o 
   1  18  10    32027.90    31478.04   1352.56 o 
   2  18  10     1567.60     1379.23    124.55 o 
   3  18  10     2633.72     2465.71    257.91 o 
   4  18  10      110.13       17.18    114.08 o 
   5  18  10      416.39      406.49    165.71 o 
   6  18  10      205.62       -6.47    131.52 o 
   7  18  10      330.85      409.91    150.10 o 
   8  18  10      497.83      635.60    258.30 o 
 -10  19  10     7264.86     7448.68    511.73 o 
  -9  19  10     2964.78     2632.88    379.56 o 
  -8  19  10     1361.99     1277.17    220.06 o 
  -7  19  10    12900.49    12569.08    712.26 o 
  -6  19  10      617.91      524.13    119.29 o 
  -5  19  10     1734.88     1922.19    345.73 o 
  -4  19  10     2584.13     2285.79    424.69 o 
  -3  19  10    34186.02    32485.19   3726.13 o 
  -2  19  10    11577.08    10996.48   1494.03 o 
  -1  19  10       28.56       26.17    230.11 o 
   0  19  10      605.58      512.00    231.05 o 
   1  19  10     5706.10     4905.48    356.04 o 
   2  19  10    16977.14    16484.25    846.63 o 
   3  19  10    26573.62    25681.77   1369.71 o 
   4  19  10     5704.37     5150.25    478.93 o 
   5  19  10     2050.27     2173.36    214.54 o 
   6  19  10       78.60       17.74    152.36 o 
   7  19  10     6464.40     6384.38    712.52 o 
  -9  20  10     6066.09     6454.14    556.14 o 
  -8  20  10      679.79      486.20    218.22 o 
  -7  20  10     4743.75     4700.93    606.83 o 
  -6  20  10    27299.03    28732.06   2435.09 o 
  -5  20  10     6684.19     6749.61    550.93 o 
  -4  20  10     4367.97     4676.39    484.02 o 
  -3  20  10      256.20      316.17    210.03 o 
  -2  20  10      172.16      220.56    193.18 o 
  -1  20  10     6269.41     6419.86    859.84 o 
   0  20  10     1175.75     1196.22    437.78 o 
   1  20  10    12022.18    11364.01   1328.39 o 
   2  20  10     4161.17     3586.45    546.75 o 
   3  20  10     1189.66      762.74    115.16 o 
   4  20  10     6103.07     5429.84    447.17 o 
   5  20  10     2489.14     2262.33    239.17 o 
   6  20  10      265.10      334.83    132.09 o 
  -8  21  10       98.28      197.21    250.85 o 
  -7  21  10     3648.49     3864.10    485.40 o 
  -6  21  10      192.28       48.47    159.19 o 
  -5  21  10     2923.19     3038.60    438.71 o 
  -4  21  10      788.46      935.76    232.56 o 
  -3  21  10     4622.48     5054.52    794.27 o 
  -2  21  10     7355.83     7111.31   1295.69 o 
  -1  21  10     3113.55     2576.30    795.70 o 
   0  21  10     1376.39     1236.69    408.54 o 
   1  21  10     1310.86     1114.91    398.76 o 
   2  21  10     1793.00     1487.29    367.63 o 
   3  21  10    12724.07    11204.00    758.24 o 
   4  21  10     2411.20     1964.05    452.04 o 
   5  21  10       60.19      -15.77    141.25 o 
  -7  22  10     5130.13     4337.69    927.82 o 
  -6  22  10     3264.25     3589.65    647.02 o 
  -5  22  10     5831.59     6222.66    556.54 o 
  -4  22  10      152.17      310.40    192.88 o 
  -3  22  10      217.43      128.49    171.49 o 
  -2  22  10       21.53     -123.70    178.32 o 
  -1  22  10     1628.37     1669.21    473.41 o 
   0  22  10      166.80      398.48    292.16 o 
   1  22  10      580.25      599.35    665.40 o 
   2  22  10     2218.90     1806.79    999.76 o 
   3  22  10       51.82       45.08    203.91 o 
   4  22  10     1195.78     1110.81    384.77 o 
  -5  23  10      155.27       51.24    171.90 o 
  -4  23  10      226.43      599.81    385.58 o 
  -3  23  10      433.49      313.45    217.59 o 
  -2  23  10       35.01      -22.59    163.96 o 
  -1  23  10       16.91       78.82    299.89 o 
   0  23  10      284.25      548.20    337.05 o 
   1  23  10      131.24      -37.68    247.55 o 
   2  23  10     5609.22     6596.64   1189.99 o 
 -16   1  11     1618.10     2131.21    421.47 o 
 -15   1  11     1067.57     1141.67    527.03 o 
 -14   1  11     3540.52     2980.84    308.76 o 
 -13   1  11     1008.10      849.66    145.35 o 
 -12   1  11        0.77      -21.28     77.94 o 
 -11   1  11      872.33      675.41    164.18 o 
 -10   1  11      989.81      787.39    130.33 o 
  -9   1  11      597.23      774.80     86.73 o 
  -8   1  11      122.42       40.41     80.71 o 
  -7   1  11     2946.05     3080.69    183.48 o 
  -6   1  11      750.76      731.09     96.58 o 
  -5   1  11    10398.68    10858.88    324.33 o 
  -4   1  11      134.18      131.72     36.17 o 
  -3   1  11     1465.13     1595.72     63.73 o 
  -2   1  11    19388.11    19224.45   1423.54 o 
  -1   1  11    67495.55    75273.57   2305.15 o 
   0   1  11     4026.51     4028.91    176.43 o 
   1   1  11     3947.22     4326.11    267.38 o 
   2   1  11     4725.04     4269.38    198.97 o 
   3   1  11     1551.56     1525.60    110.33 o 
   4   1  11      400.90      420.93    103.54 o 
   5   1  11      577.49      600.81    101.70 o 
   6   1  11     6621.18     7140.65    422.02 o 
   7   1  11     2489.74     2674.70    212.97 o 
   8   1  11     3724.20     4325.45    346.63 o 
   9   1  11        6.82       59.30    133.29 o 
  10   1  11      427.18      448.81    248.07 o 
  11   1  11      413.02      447.46    236.20 o 
  12   1  11       97.08       32.04    148.55 o 
 -16   2  11      677.78     7676.56   1862.86 o 
 -15   2  11      196.07     -100.82    243.69 o 
 -14   2  11      350.12      572.53    222.42 o 
 -13   2  11     2776.59     1959.14    235.82 o 
 -12   2  11      322.52      234.65    103.43 o 
 -11   2  11     1311.12     1260.42    153.60 o 
 -10   2  11     1440.07     1273.98    146.89 o 
  -9   2  11     1438.62     1581.80    160.96 o 
  -8   2  11      300.44      335.46     58.76 o 
  -7   2  11     3832.36     3531.63    160.94 o 
  -6   2  11     6436.08     6170.81    199.08 o 
  -5   2  11     1385.64     1932.22    112.53 o 
  -4   2  11    72599.80    80160.31   2714.08 o 
  -3   2  11     7266.83     7455.10    158.23 o 
  -2   2  11    30478.46    30722.55   2774.59 o 
  -1   2  11    18024.36    19364.46    418.92 o 
   0   2  11    58800.29    62175.30   1813.23 o 
   1   2  11      260.48      268.52     62.51 o 
   2   2  11      916.77      723.07     81.08 o 
   3   2  11     1636.16     1442.05    127.86 o 
   4   2  11      600.43      627.28     85.89 o 
   5   2  11     4790.16     4782.65    287.07 o 
   6   2  11      444.02      462.13    115.03 o 
   7   2  11     2841.51     2904.14    277.85 o 
   8   2  11     2877.09     2711.08    317.18 o 
   9   2  11       42.37       28.37    161.51 o 
  10   2  11       84.39       89.99    149.88 o 
  11   2  11       21.27      110.76    191.53 o 
  12   2  11     1251.40     1402.73    467.87 o 
 -16   3  11       98.31      152.58    220.34 o 
 -15   3  11       16.18     -166.13    185.32 o 
 -14   3  11     1215.40     1063.35    231.28 o 
 -13   3  11      499.25      283.03    190.23 o 
 -12   3  11      417.24      334.99    153.46 o 
 -11   3  11      458.90      500.91    187.08 o 
 -10   3  11     1354.26     1185.74    142.61 o 
  -9   3  11      109.01      216.83     79.83 o 
  -8   3  11     9578.30     9579.30    347.23 o 
  -7   3  11      920.12      958.69     84.00 o 
  -6   3  11     1469.42     1610.39     92.81 o 
  -5   3  11    18551.32    18247.34    397.51 o 
  -4   3  11    17733.31    19333.99    470.48 o 
  -3   3  11     2786.32     3054.49    114.08 o 
  -2   3  11    23177.53    25595.55    648.97 o 
  -1   3  11    86127.15    95456.88   3189.57 o 
   0   3  11     1447.03     1524.09     87.49 o 
   1   3  11     3483.64     3474.71    158.19 o 
   2   3  11    21904.08    21723.30    685.43 o 
   3   3  11     4555.33     4462.30    207.49 o 
   4   3  11    13487.32    13949.32    573.23 o 
   5   3  11       78.75       69.89     99.10 o 
   6   3  11     1927.07     2057.60    213.14 o 
   7   3  11    19121.06    19332.61   1125.45 o 
   8   3  11      407.64      370.33    144.03 o 
   9   3  11     1176.48     1361.67    178.55 o 
  10   3  11     6810.22     6895.68    675.29 o 
  11   3  11     4177.63     5554.22    641.27 o 
  12   3  11      203.58       91.45    165.38 o 
 -16   4  11      241.37     -179.53    205.12 o 
 -15   4  11     3212.54     4062.41   2263.40 o 
 -14   4  11     3055.86     8605.81   2668.57 o 
 -13   4  11     1155.63      998.65    176.90 o 
 -12   4  11      264.08      234.11    122.55 o 
 -11   4  11     2191.05     2304.61    262.02 o 
 -10   4  11      985.65     1027.72    187.11 o 
  -9   4  11    16505.69    16251.46    713.57 o 
  -8   4  11       61.17       83.44     51.74 o 
  -7   4  11    28856.79    27889.88    811.19 o 
  -6   4  11     2759.83     2810.70    152.41 o 
  -5   4  11     2537.88     2711.69    125.71 o 
  -4   4  11    24856.11    27173.21    800.56 o 
  -3   4  11    46700.63    51757.76   1728.14 o 
  -2   4  11     1079.14     1321.91     57.97 o 
  -1   4  11     2539.45     2239.35     89.33 o 
   0   4  11     2562.12     2641.74    102.44 o 
   1   4  11     6969.78     7755.16    257.67 o 
   2   4  11    10114.58     9903.81    447.77 o 
   3   4  11     4335.74     4313.13    266.01 o 
   4   4  11     1174.74     1312.99    122.51 o 
   5   4  11     3510.45     3383.44    198.11 o 
   6   4  11      287.60      410.15    155.91 o 
   7   4  11    26608.70    28140.67   1333.11 o 
   8   4  11     9009.48     9261.16    621.63 o 
   9   4  11     6829.73     7066.83    597.47 o 
  10   4  11     1353.36     1783.43    262.62 o 
  11   4  11     3154.30     3614.77    576.97 o 
  12   4  11     1612.78     2186.41    350.05 o 
 -15   5  11     2883.72     3004.94    426.13 o 
 -14   5  11     1463.21     1423.58    222.54 o 
 -13   5  11      406.99     7055.50   1095.18 o 
 -12   5  11     4384.67     3986.66    307.22 o 
 -11   5  11     1724.28     1630.85    162.65 o 
 -10   5  11     8500.21     7424.20    439.09 o 
  -9   5  11     4430.50     4384.84    239.14 o 
  -8   5  11    26982.98    25730.12   1081.14 o 
  -7   5  11     4929.58     4524.85    254.20 o 
  -6   5  11     7211.65     6616.95    214.86 o 
  -5   5  11     7667.93     7763.47    214.94 o 
  -4   5  11    72046.51    77488.16   2313.45 o 
  -3   5  11        3.11        8.25     49.09 o 
  -2   5  11      621.24      822.54     41.35 o 
  -1   5  11     5434.87     5471.72    116.82 o 
   0   5  11       54.65       55.95     35.91 o 
   1   5  11    20053.21    21281.26    682.12 o 
   2   5  11    11110.07    11447.13    385.97 o 
   3   5  11     6220.29     6041.89    270.67 o 
   4   5  11    10271.10    10168.96    385.71 o 
   5   5  11     4066.27     3782.60    224.40 o 
   6   5  11    12021.95    12117.34    567.75 o 
   7   5  11    19257.47    20127.46   1054.14 o 
   8   5  11    40212.19    41682.47   2868.42 o 
   9   5  11       10.54      154.35    160.33 o 
  10   5  11    18584.02    22061.94   1844.29 o 
  11   5  11     4838.43     6266.11    829.48 o 
  12   5  11      126.37      254.37    186.66 o 
 -15   6  11     3224.69     3554.13    509.33 o 
 -14   6  11      713.91      621.07    152.23 o 
 -13   6  11     1000.98     1034.97    224.32 o 
 -12   6  11    10813.37    11308.06    971.83 o 
 -11   6  11      501.90      477.75    199.43 o 
 -10   6  11     7415.99     7052.96    600.61 o 
  -9   6  11     8431.52     7981.73    458.94 o 
  -8   6  11     1491.50     1626.07    127.05 o 
  -7   6  11    16415.91    14633.27    636.93 o 
  -6   6  11     3899.61     3496.46    152.26 o 
  -5   6  11    10749.98     9685.26    287.70 o 
  -4   6  11      192.20      248.69     49.59 o 
  -3   6  11    13213.87    12477.21    450.41 o 
  -2   6  11       39.94       93.79     30.45 o 
  -1   6  11     1072.52     1187.10     57.40 o 
   0   6  11      173.60      161.50     35.84 o 
   1   6  11       20.76      106.64     50.51 o 
   2   6  11    13510.58    12887.38    485.22 o 
   3   6  11     3426.37     3161.79    228.59 o 
   4   6  11     1146.45     1249.98    115.61 o 
   5   6  11     2738.09     2871.09    184.35 o 
   6   6  11    20381.82    20909.37    935.25 o 
   7   6  11    30010.58    32095.47   1774.73 o 
   8   6  11    11417.23    12437.08    836.12 o 
   9   6  11    24714.33    28424.58   2355.24 o 
  10   6  11     3813.79     3991.91    605.07 o 
  11   6  11     5918.85     7480.28    938.77 o 
  12   6  11     2974.03     3480.63    527.95 o 
 -15   7  11       10.75      139.46    289.10 o 
 -14   7  11        3.05     -373.53    373.53 o 
 -13   7  11    13510.64    15441.94   1590.92 o 
 -12   7  11     4833.14     5813.82    465.31 o 
 -11   7  11    10244.16    10699.48    787.05 o 
 -10   7  11     3105.04     3430.61    309.48 o 
  -9   7  11    19017.96    18529.24    768.33 o 
  -8   7  11      761.19      755.66    134.91 o 
  -7   7  11      899.38      879.80    113.37 o 
  -6   7  11     6570.34     6427.13    189.69 o 
  -5   7  11     2214.74     2016.80     95.87 o 
  -4   7  11     4885.51     4924.79    225.26 o 
  -3   7  11     1744.69     2293.62    311.18 o 
  -2   7  11     5896.40     6385.41    136.84 o 
  -1   7  11    18106.99    18905.64    838.58 o 
   0   7  11     2573.48     2731.33    221.60 o 
   1   7  11      165.68      134.60     38.58 o 
   2   7  11     1245.33     1075.36    148.68 o 
   3   7  11     3091.12     2748.07    206.17 o 
   4   7  11       51.78        8.99     45.64 o 
   5   7  11     8402.85     8412.31    456.81 o 
   6   7  11     5316.09     4643.38    376.58 o 
   7   7  11     5988.45     6169.89    355.35 o 
   8   7  11    14985.25    13901.46   1159.27 o 
   9   7  11      687.01      630.29    161.21 o 
  10   7  11    15351.80    17042.59   1412.45 o 
  11   7  11     7198.09     8210.27    752.31 o 
  12   7  11      392.53      267.99    175.22 o 
 -15   8  11      715.33      983.25    328.43 o 
 -14   8  11     3283.35     3656.67    626.34 o 
 -13   8  11       20.57       78.44    121.41 o 
 -12   8  11    23622.71    23270.58   2313.14 o 
 -11   8  11     1391.37     1435.55    162.00 o 
 -10   8  11    12155.45    10934.23    812.46 o 
  -9   8  11      158.29      267.79     92.03 o 
  -8   8  11     1712.88     1656.02    176.75 o 
  -7   8  11     3099.82     2547.69    169.73 o 
  -6   8  11       21.08       38.62     29.18 o 
  -5   8  11     3346.48     3020.93     84.46 o 
  -4   8  11       54.02      111.01     39.16 o 
  -3   8  11     4413.17     4436.29    188.52 o 
  -2   8  11     7275.43     7645.47    442.14 o 
  -1   8  11     2462.45     2777.44    237.21 o 
   0   8  11     8458.06     8210.35    450.90 o 
   1   8  11     2708.13     2918.26    256.23 o 
   2   8  11      611.48      542.65     56.53 o 
   3   8  11      335.91      367.52     59.46 o 
   4   8  11       67.15       41.81     60.09 o 
   5   8  11     7633.56     6413.89    569.23 o 
   6   8  11    12267.04    10432.21    633.14 o 
   7   8  11     6181.76     5459.25    349.15 o 
   8   8  11     2657.23     2141.37    228.29 o 
   9   8  11     2851.04     2448.25    305.41 o 
  10   8  11     2387.55     2470.83    319.36 o 
  11   8  11    14352.54    15655.12   1305.97 o 
 -15   9  11      633.36     1192.86    372.85 o 
 -14   9  11      330.18      409.73    137.18 o 
 -13   9  11     3563.47     3652.83    375.51 o 
 -12   9  11      303.38      479.18    249.13 o 
 -11   9  11     1484.50     1631.88    183.00 o 
 -10   9  11     8004.58     6979.91    758.53 o 
  -9   9  11     5089.88     4133.43    300.62 o 
  -8   9  11     5468.08     4425.32    407.91 o 
  -7   9  11     2467.43     2029.18    198.39 o 
  -6   9  11      264.32      227.64     66.46 o 
  -5   9  11     9205.14     8970.10    281.94 o 
  -4   9  11     8819.90     9109.66    250.22 o 
  -3   9  11     7268.37     8052.63    573.87 o 
  -2   9  11     1327.43     1469.52    183.66 o 
  -1   9  11    11237.67    12269.72    891.01 o 
   0   9  11     6271.79     6270.56    254.08 o 
   1   9  11    23039.82    23045.95   1271.52 o 
   2   9  11       31.25       30.70     37.06 o 
   3   9  11    16270.48    14946.83   1167.91 o 
   4   9  11     1120.08      840.20     98.68 o 
   5   9  11      206.78      203.85     50.64 o 
   6   9  11    30996.91    28698.94   1284.34 o 
   7   9  11     2480.50     1963.23    279.65 o 
   8   9  11     2216.40     1907.82    245.17 o 
   9   9  11    14212.30    13221.27    805.76 o 
  10   9  11       53.19       73.04    107.85 o 
  11   9  11     2619.87     3029.65    377.93 o 
 -14  10  11      193.54       15.43    115.19 o 
 -13  10  11        3.58       70.18     92.49 o 
 -12  10  11     1496.31     2072.15    228.30 o 
 -11  10  11      556.31      545.72    174.27 o 
 -10  10  11     2243.09     2138.50    239.86 o 
  -9  10  11     3926.45     3166.34    275.54 o 
  -8  10  11    10902.11     9096.54    743.15 o 
  -7  10  11     4961.63     4398.95    211.22 o 
  -6  10  11      195.48      185.67     69.68 o 
  -5  10  11    15820.55    15615.98    455.07 o 
  -4  10  11     7849.32     7429.98    286.75 o 
  -3  10  11       21.25      -17.72     95.87 o 
  -2  10  11      929.38     1216.43    183.22 o 
  -1  10  11        6.15       52.04    192.91 o 
   0  10  11      680.76      622.83     66.29 o 
   1  10  11     7932.62     7228.12    311.28 o 
   2  10  11     2782.86     2590.40     81.37 o 
   3  10  11     1860.57     2171.18    106.82 o 
   4  10  11    10537.81    10487.72    636.32 o 
   5  10  11      581.28      413.15     87.20 o 
   6  10  11      575.57      455.63     92.32 o 
   7  10  11     1897.80     1597.75    269.81 o 
   8  10  11     3117.07     2324.37    286.19 o 
   9  10  11       95.67      665.01    263.67 o 
  10  10  11        2.22       28.73    126.68 o 
  11  10  11     2228.13     1960.72    278.82 o 
 -14  11  11    11113.07    12233.83    672.55 o 
 -13  11  11     7191.96     7723.93    570.96 o 
 -12  11  11      651.43      846.35    229.79 o 
 -11  11  11      373.44      352.23    140.57 o 
 -10  11  11    24185.84    19925.84   2449.42 o 
  -9  11  11    12519.13    10530.59    891.59 o 
  -8  11  11    15576.67    13344.64    620.55 o 
  -7  11  11     7806.70     7529.13    471.33 o 
  -6  11  11    27756.59    28530.90    785.92 o 
  -5  11  11    14667.26    14832.55    466.73 o 
  -4  11  11      389.71      348.50     45.08 o 
  -3  11  11     8850.26     9330.50    538.32 o 
  -2  11  11     1021.84     1004.14    183.16 o 
  -1  11  11     4598.85     4867.24    508.26 o 
   0  11  11     3719.15     3382.27    217.85 o 
   1  11  11      193.19      162.53     75.82 o 
   2  11  11     2414.21     1983.53    136.59 o 
   3  11  11    24851.42    24377.38   1164.12 o 
   4  11  11      159.43      102.16     60.85 o 
   5  11  11     3312.92     3005.50    192.56 o 
   6  11  11    17816.20    14812.61   1060.59 o 
   7  11  11     8438.25     6541.46    759.82 o 
   8  11  11    29564.82    28139.61   2852.05 o 
   9  11  11    21715.35    18150.85   2308.86 o 
  10  11  11     5681.15     4365.90    485.45 o 
  11  11  11      588.01      510.31    180.89 o 
 -14  12  11     8602.25     9269.80   1028.82 o 
 -13  12  11      392.16      374.25    199.26 o 
 -12  12  11       33.37      229.70    260.43 o 
 -11  12  11     5363.19     4813.87    335.43 o 
 -10  12  11     1219.81     1021.99    150.48 o 
  -9  12  11     1982.21     1794.96    141.97 o 
  -8  12  11    44285.85    39820.98   3062.47 o 
  -7  12  11     2605.27     2452.03    199.17 o 
  -6  12  11        2.92       19.67     41.66 o 
  -5  12  11    12859.36    12828.79    379.80 o 
  -4  12  11      203.78      176.95     37.83 o 
  -3  12  11      567.71      637.52    206.75 o 
  -2  12  11    30170.46    30888.71   2243.66 o 
  -1  12  11      142.49       76.92    128.37 o 
   0  12  11     6810.96     6869.77    305.78 o 
   1  12  11     3756.99     3350.28    287.89 o 
   2  12  11      558.33      613.36    122.91 o 
   3  12  11     4787.92     4814.68    231.07 o 
   4  12  11     1218.11     1341.99     94.21 o 
   5  12  11      316.18      350.97     74.60 o 
   6  12  11     1620.54     1378.76     99.55 o 
   7  12  11       31.39      122.00     80.04 o 
   8  12  11      209.55      184.48     96.93 o 
   9  12  11     2889.59     2169.09    385.03 o 
  10  12  11      350.86      416.65    148.27 o 
 -13  13  11       25.27      -27.12    139.25 o 
 -12  13  11       71.62      -78.86     98.62 o 
 -11  13  11     7809.27     7061.44    430.42 o 
 -10  13  11        8.87      -94.42    103.50 o 
  -9  13  11    36021.98    32001.08   3345.45 o 
  -8  13  11    13630.28    12644.25   1058.72 o 
  -7  13  11     1884.31     1680.20    181.70 o 
  -6  13  11    41326.59    42462.09   1299.17 o 
  -5  13  11     1645.89     1704.88     92.51 o 
  -4  13  11      835.76      741.77    102.88 o 
  -3  13  11    85389.56    89629.23   7117.86 o 
  -2  13  11    20416.16    34826.76  18826.92 o 
  -1  13  11     6106.81     6148.60    555.65 o 
   0  13  11    18867.89    17652.45    595.20 o 
   1  13  11      601.90      472.91     89.61 o 
   2  13  11    10378.69     9707.44    516.54 o 
   3  13  11    19622.83    18200.79    767.45 o 
   4  13  11     5203.25     4408.30    219.65 o 
   5  13  11    16082.07    13432.68    478.72 o 
   6  13  11    17272.39    14798.10   1037.81 o 
   7  13  11     5430.46     4037.23    741.35 o 
   8  13  11     7539.74     5815.11   1009.28 o 
   9  13  11     6382.01     5466.01    956.29 o 
  10  13  11     3666.41     2298.46    479.10 o 
 -13  14  11      927.31      690.93    239.21 o 
 -12  14  11     1887.80     1462.35    232.04 o 
 -11  14  11     1001.72      711.03    175.16 o 
 -10  14  11     3752.86     3673.02    358.50 o 
  -9  14  11        4.07      -55.45     79.67 o 
  -8  14  11    21347.18    20623.38   1271.15 o 
  -7  14  11        7.71       55.97     52.60 o 
  -6  14  11     2352.55     2281.08    121.68 o 
  -5  14  11    82411.61    84896.01   3040.57 o 
  -4  14  11       92.07       38.23    122.65 o 
  -3  14  11      546.70      572.65    241.15 o 
  -2  14  11    26152.83    26628.52   2096.08 o 
  -1  14  11      358.62      361.08    318.93 o 
   0  14  11     2620.50     2577.65    141.27 o 
   1  14  11     9583.83     9011.21    439.44 o 
   2  14  11       28.24       81.27     59.36 o 
   3  14  11     1091.67      824.45     68.63 o 
   4  14  11      150.49      225.12     71.08 o 
   5  14  11      118.14      131.26    123.80 o 
   6  14  11      167.78      422.97    205.00 o 
   7  14  11     5807.34     9084.77   4685.60 o 
   8  14  11       45.50      211.50     93.92 o 
   9  14  11      126.69       94.86     97.34 o 
 -12  15  11      226.96      541.16    116.59 o 
 -11  15  11     6986.98     6764.26    460.59 o 
 -10  15  11     2443.82     2259.50    273.74 o 
  -9  15  11     3535.12     3755.64    247.26 o 
  -8  15  11     1246.06     1316.18    115.64 o 
  -7  15  11    13205.28    12591.48    836.15 o 
  -6  15  11    70115.93    68727.73   2604.37 o 
  -5  15  11    14890.95    13813.60    565.40 o 
  -4  15  11      244.20      354.34    175.98 o 
  -3  15  11    33525.98    34310.62   2973.89 o 
  -2  15  11    16870.18    17887.60   1855.38 o 
  -1  15  11     3354.44     3273.40    608.08 o 
   0  15  11    11216.33    10125.40    549.04 o 
   1  15  11      421.12      538.11    101.99 o 
   2  15  11     1585.30     1422.65    117.15 o 
   3  15  11      319.29      266.12    112.72 o 
   4  15  11       45.73       33.39     48.55 o 
   5  15  11       54.11       72.10     64.43 o 
   6  15  11    24262.82    19999.19   2044.51 o 
   7  15  11     8206.69     6569.89    650.95 o 
   8  15  11      801.59      830.49    205.45 o 
   9  15  11     5260.42     3991.88    493.46 o 
 -12  16  11     1384.66     1443.22    206.28 o 
 -11  16  11     1312.16     1294.64    187.53 o 
 -10  16  11     2902.09     2884.94    299.09 o 
  -9  16  11      308.06      249.46     88.39 o 
  -8  16  11     5120.96     4595.69    312.43 o 
  -7  16  11       30.63       16.11     43.73 o 
  -6  16  11     6953.51     6403.90    343.40 o 
  -5  16  11    77115.74    71767.87   3973.53 o 
  -4  16  11     1026.59      981.20    218.12 o 
  -3  16  11       51.42      102.57    148.52 o 
  -2  16  11    43646.80    44078.93   3050.49 o 
  -1  16  11      708.08      895.95    244.55 o 
   0  16  11      308.69      466.79    208.70 o 
   1  16  11     1739.63     1521.03    150.55 o 
   2  16  11      568.17      596.58     86.72 o 
   3  16  11        5.53       43.23     97.91 o 
   4  16  11    11400.36     9108.31    843.62 o 
   5  16  11     4495.65     4303.29    449.81 o 
   6  16  11    15063.75    13629.95    766.08 o 
   7  16  11     1104.56     1154.62    509.12 o 
   8  16  11     4191.67     4623.87   1336.56 o 
 -11  17  11      419.01      366.51    214.33 o 
 -10  17  11     1671.61     1399.69    223.58 o 
  -9  17  11     4355.77     4174.87    358.53 o 
  -8  17  11     2703.67     2463.80    271.37 o 
  -7  17  11      242.22      116.68     78.50 o 
  -6  17  11    11215.07    10073.11    732.36 o 
  -5  17  11     4139.85     3728.73    289.47 o 
  -4  17  11      724.61      950.34    210.08 o 
  -3  17  11    30855.00    31819.52   1674.28 o 
  -2  17  11    26700.03    27678.54   2027.44 o 
  -1  17  11      396.90    11311.16   7857.03 o 
   0  17  11     3569.98     3516.44    873.71 o 
   1  17  11    10199.06     9231.67    465.49 o 
   2  17  11     2060.54     1940.62    143.07 o 
   3  17  11      316.34      333.54    135.45 o 
   4  17  11      203.08      160.90    121.01 o 
   5  17  11     4803.19     4587.23    420.38 o 
   6  17  11     1214.11      996.83    244.59 o 
   7  17  11     6488.49     5839.03    448.06 o 
   8  17  11      174.68      617.53    577.30 o 
 -11  18  11     1342.29     1023.86    210.47 o 
 -10  18  11     1416.92     1240.95    188.26 o 
  -9  18  11     2378.08     1761.53    217.02 o 
  -8  18  11     7479.39     6788.76    776.97 o 
  -7  18  11     2177.52     1925.25    192.13 o 
  -6  18  11      770.74      589.16    123.16 o 
  -5  18  11     8529.81     8470.04    913.92 o 
  -4  18  11       13.12      172.37    176.36 o 
  -3  18  11      477.94      228.20    854.38 o 
  -2  18  11    14135.67    16423.90   3455.32 o 
  -1  18  11     6110.62     5962.87   1171.97 o 
   0  18  11     1172.79      620.77    504.03 o 
   1  18  11     3225.58     2688.66    333.33 o 
   2  18  11    10255.29     9652.28    431.92 o 
   3  18  11      783.36      873.07    162.29 o 
   4  18  11     1464.85     1506.97    164.55 o 
   5  18  11      502.14      558.57    182.29 o 
   6  18  11     3253.57     3097.38    375.47 o 
   7  18  11     5457.28     4831.42    462.86 o 
 -10  19  11     5907.97     4991.54    671.73 o 
  -9  19  11      637.40      548.06    180.49 o 
  -8  19  11      214.20      220.17    130.80 o 
  -7  19  11     2274.37     2370.05    658.59 o 
  -6  19  11      125.45      109.11    180.68 o 
  -5  19  11      644.93      495.96    214.14 o 
  -4  19  11      446.27     1986.21   1098.24 o 
  -3  19  11     7642.65    10092.26   2907.92 o 
  -2  19  11    14182.75    14157.83   1250.20 o 
  -1  19  11     2426.17     2299.44    407.65 o 
   0  19  11     4975.91     5489.75    674.29 o 
   1  19  11    14591.87    13100.98    745.72 o 
   2  19  11     1256.73     1028.76    155.53 o 
   3  19  11     2014.92     1826.14    223.46 o 
   4  19  11       66.04      127.08     84.43 o 
   5  19  11     2393.08     2289.11    216.78 o 
   6  19  11       12.70       32.82    150.30 o 
  -9  20  11      301.31      508.88    330.40 o 
  -8  20  11      379.09      217.09    278.06 o 
  -7  20  11     1498.31     1692.11    461.30 o 
  -6  20  11      232.95       80.11    203.81 o 
  -5  20  11     4565.96     5456.57    886.87 o 
  -4  20  11     1992.43     1857.78    310.44 o 
  -3  20  11     1490.51     1814.14    377.13 o 
  -2  20  11        0.41      -40.77    170.79 o 
  -1  20  11     1657.06     1865.72    382.87 o 
   0  20  11      143.93      231.20    290.12 o 
   1  20  11     4720.33     5201.57    826.87 o 
   2  20  11      349.71      295.88    107.72 o 
   3  20  11     1368.71     1183.61    125.32 o 
   4  20  11     2693.68     2069.20    265.88 o 
   5  20  11       16.39      108.32    155.51 o 
  -8  21  11      504.47      406.17    253.45 o 
  -7  21  11      193.24       39.46    203.74 o 
  -6  21  11      171.90      233.00    163.25 o 
  -5  21  11     2338.91     2455.35    501.18 o 
  -4  21  11       29.52      448.57    279.81 o 
  -3  21  11     1245.46     1232.77    524.59 o 
  -2  21  11     3658.53     3850.32   1573.36 o 
  -1  21  11     4289.60     2164.41   1189.57 o 
   0  21  11      170.79     -135.01    362.76 o 
   1  21  11     1630.87     1545.05    473.20 o 
   2  21  11     1706.92     1987.46   1084.07 o 
   3  21  11     1080.42     1224.96    387.11 o 
   4  21  11     1157.16     1163.98    585.99 o 
  -7  22  11     2824.28     2676.54    674.53 o 
  -6  22  11     1547.39     1491.17    391.69 o 
  -5  22  11        1.47     -124.76    150.58 o 
  -4  22  11    10846.14    11549.07    982.83 o 
  -3  22  11     1079.05     2073.94   1014.95 o 
  -2  22  11     2519.38     2941.30    458.24 o 
  -1  22  11     2527.50     2000.28    547.26 o 
   0  22  11       48.51      516.84    588.14 o 
   1  22  11      583.74      586.48    697.79 o 
   2  22  11     7116.13     6611.59   2159.01 o 
   3  22  11     3762.74      428.05    307.63 o 
  -5  23  11     4788.49     5535.41    973.59 o 
  -4  23  11     4221.08     4108.03    680.28 o 
  -3  23  11      910.75     1561.10   1042.74 o 
  -2  23  11     2425.75     2606.06    651.43 o 
  -1  23  11     4546.76     4848.32   1063.93 o 
   0  23  11       81.70       21.88    252.30 o 
   1  23  11     2134.65     2298.65    602.53 o 
 -16   0  12     1065.40     1292.58    699.04 o 
 -15   0  12     1053.90     1428.51    904.43 o 
 -14   0  12      112.99      151.26    109.66 o 
 -13   0  12    16228.23    13952.11   1667.13 o 
 -12   0  12     5556.59     4615.06    403.06 o 
 -11   0  12    25181.95    23513.23   1657.81 o 
 -10   0  12     5834.34     5127.49    533.95 o 
  -9   0  12      233.65      405.27    100.92 o 
  -8   0  12     8879.05     8572.35    695.35 o 
  -7   0  12    25854.04    25431.45   1062.89 o 
  -6   0  12    10425.13     9954.19    367.62 o 
  -5   0  12   115867.61   125242.96   7668.69 o 
  -4   0  12      989.17     1027.27     87.28 o 
  -3   0  12       80.95      118.08     47.43 o 
  -2   0  12   114014.20   133390.73   8536.44 o 
  -1   0  12    20212.75    21813.37   1067.14 o 
   0   0  12    71457.51    76995.22   4038.14 o 
   1   0  12    23526.58    23436.66    840.46 o 
   2   0  12      716.24      704.25    111.03 o 
   3   0  12    16122.86    16798.41    795.01 o 
   4   0  12    69313.94    72259.19   4374.47 o 
   5   0  12     9997.28    10042.31    703.39 o 
   6   0  12     4807.40     5322.24    699.69 o 
   7   0  12    52198.49    59205.47   4300.60 o 
   8   0  12    14374.73    15187.13   1725.46 o 
   9   0  12     9123.45    10774.75   1466.82 o 
  10   0  12     2137.78     2674.13    758.02 o 
  11   0  12     5319.99     5045.48   1095.91 o 
  12   0  12     4572.74     5062.71   1246.56 o 
 -16   1  12     5631.29     5545.38   1415.52 o 
 -15   1  12     1857.40     1930.67    274.76 o 
 -14   1  12      205.97      210.39    142.54 o 
 -13   1  12    31075.51    24526.60   1489.66 o 
 -12   1  12    17399.35    15885.34    884.39 o 
 -11   1  12    12968.56    12150.14    449.64 o 
 -10   1  12   120551.30   120447.47   5556.79 o 
  -9   1  12    16887.86    17495.48   1059.46 o 
  -8   1  12    37632.30    38594.57   1580.52 o 
  -7   1  12    54646.50    52561.45   1538.47 o 
  -6   1  12    16400.69    15925.91    470.35 o 
  -5   1  12    49477.80    50952.68   1516.58 o 
  -4   1  12   111103.90   129987.70   4927.77 o 
  -3   1  12    33403.99    37203.28    870.98 o 
  -2   1  12    10320.29    11745.11    384.21 o 
  -1   1  12   268591.72   307053.69  19974.27 o 
   0   1  12    13727.14    14344.70    350.80 o 
   1   1  12    11086.95    11062.97    389.85 o 
   2   1  12    85406.68    84543.97   3502.24 o 
   3   1  12     2104.13     2297.76    143.77 o 
   4   1  12    15314.92    15410.37    608.55 o 
   5   1  12   226664.94   257422.91  19749.09 o 
   6   1  12    30056.41    32350.00   1392.49 o 
   7   1  12    24757.16    27649.59   1445.94 o 
   8   1  12    26439.39    28854.73   1507.59 o 
   9   1  12     6663.22     7127.69    643.20 o 
  10   1  12     6930.53     7661.65   1069.29 o 
  11   1  12    18466.08    21642.60   1400.56 o 
  12   1  12      155.02       77.32    168.71 o 
 -16   2  12     3136.63     3292.17    859.28 o 
 -15   2  12      413.68      212.13    190.19 o 
 -14   2  12     2531.09     1962.54    617.26 o 
 -13   2  12      717.30      747.67    172.66 o 
 -12   2  12      309.08      417.67    119.63 o 
 -11   2  12    23354.21    21439.33   1126.09 o 
 -10   2  12     1927.19     1843.09    149.53 o 
  -9   2  12    14626.32    14005.86    563.96 o 
  -8   2  12      426.80      420.30     70.85 o 
  -7   2  12     1718.73     1981.31    111.35 o 
  -6   2  12     3758.85     3446.18    169.02 o 
  -5   2  12    27564.43    29844.85    817.45 o 
  -4   2  12       58.05       26.80     30.77 o 
  -3   2  12     3549.37     4102.54    129.27 o 
  -2   2  12     1068.12     1321.40    141.53 o 
  -1   2  12       51.82      175.70     41.71 o 
   0   2  12     2911.18     2883.65    130.40 o 
   1   2  12    36190.36    36224.32   1202.06 o 
   2   2  12    22852.50    23169.87    798.67 o 
   3   2  12     1463.80     1684.63    172.36 o 
   4   2  12    69270.87    73239.93   3140.54 o 
   5   2  12     8646.81     9409.98    562.94 o 
   6   2  12     6311.47     6778.91    420.30 o 
   7   2  12     1134.69     1440.63    294.50 o 
   8   2  12      130.75      -75.12    133.49 o 
   9   2  12    12600.03    13142.28    719.66 o 
  10   2  12    10088.03    10769.89    960.12 o 
  11   2  12       59.97      -52.10    130.39 o 
  12   2  12       55.26      161.91    168.26 o 
 -16   3  12     1570.14     1459.76    254.48 o 
 -15   3  12    10542.98     7863.21   1600.21 o 
 -14   3  12      666.78      541.24    147.09 o 
 -13   3  12     1934.56     1937.49    310.90 o 
 -12   3  12      162.08      -59.36    132.13 o 
 -11   3  12    12805.48    12311.50    941.81 o 
 -10   3  12   104974.41    96499.41   6760.58 o 
  -9   3  12     7243.31     6990.67    287.54 o 
  -8   3  12      407.63      381.29     71.99 o 
  -7   3  12    27071.70    26072.88    785.58 o 
  -6   3  12     4067.39     4145.40    178.91 o 
  -5   3  12     1635.74     1600.58     92.68 o 
  -4   3  12    62381.02    70028.50   2378.23 o 
  -3   3  12     1954.15     2119.83     92.32 o 
  -2   3  12     1724.28     1869.55     92.86 o 
  -1   3  12     1005.16     1002.11     80.13 o 
   0   3  12     1336.90     1407.21    118.42 o 
   1   3  12     9915.15     9674.19    384.57 o 
   2   3  12    19951.23    18314.24    639.75 o 
   3   3  12    13612.09    13715.66    520.20 o 
   4   3  12    39291.82    41239.63   1739.20 o 
   5   3  12   151650.42   161187.00   9284.64 o 
   6   3  12    13219.17    14969.43    913.52 o 
   7   3  12     9728.07    11009.21    591.59 o 
   8   3  12     1360.26     1523.71    197.79 o 
   9   3  12    12073.75    13091.48    876.73 o 
  10   3  12      222.62      320.17    232.60 o 
  11   3  12     1672.26     2123.99    325.27 o 
  12   3  12      238.28      322.68    212.55 o 
 -15   4  12       48.91     -116.55    232.65 o 
 -14   4  12    10482.35     9032.23    556.51 o 
 -13   4  12     1322.63     1102.60    175.75 o 
 -12   4  12      291.60      235.13    107.11 o 
 -11   4  12    10032.70     8950.35    466.76 o 
 -10   4  12    18926.65    18245.92   1807.98 o 
  -9   4  12    52401.48    51098.94   2039.68 o 
  -8   4  12     3274.17     3187.41    187.54 o 
  -7   4  12     5717.02     5775.12    223.90 o 
  -6   4  12       41.01      133.04     53.73 o 
  -5   4  12     6708.15     7234.08    220.64 o 
  -4   4  12     4506.75     5074.85    163.91 o 
  -3   4  12    11180.42    12529.42    296.84 o 
  -2   4  12     1123.31     1521.55     74.47 o 
  -1   4  12        0.22       32.35     41.15 o 
   0   4  12     2098.44     2088.99    109.79 o 
   1   4  12       10.84      102.11     49.88 o 
   2   4  12     6301.79     6692.58    365.70 o 
   3   4  12    13230.78    12702.71    507.00 o 
   4   4  12    71303.24    72097.38   3074.45 o 
   5   4  12     2103.96     2551.55    283.61 o 
   6   4  12     3311.26     3634.53    268.95 o 
   7   4  12      105.80       71.02     93.50 o 
   8   4  12     2868.93     2797.45    288.47 o 
   9   4  12     5890.45     6245.26    579.54 o 
  10   4  12     2286.54     2383.85    369.07 o 
  11   4  12       57.38        8.54    179.38 o 
  12   4  12      102.39      151.52    195.82 o 
 -15   5  12       10.34     -125.68    125.68 o 
 -14   5  12     8232.51     7790.08    956.90 o 
 -13   5  12    15211.60    13212.43    911.72 o 
 -12   5  12     5015.17     5031.36    421.10 o 
 -11   5  12      776.92      737.15    169.95 o 
 -10   5  12    14294.90    14716.29    704.70 o 
  -9   5  12     6702.54     6380.45    314.30 o 
  -8   5  12      123.85      114.17     55.43 o 
  -7   5  12      151.19      210.72     55.63 o 
  -6   5  12     2088.48     2161.71    104.20 o 
  -5   5  12      223.54      300.97     42.21 o 
  -4   5  12    44215.29    49384.79   1603.80 o 
  -3   5  12     5822.17     6346.17    207.27 o 
  -2   5  12       69.01      190.31     61.90 o 
  -1   5  12    13980.18    14485.92    332.16 o 
   0   5  12     6710.96     7480.07    231.72 o 
   1   5  12    12583.26    13525.56    472.42 o 
   2   5  12        1.76       68.72     63.94 o 
   3   5  12     6059.42     6189.91    342.65 o 
   4   5  12     2790.54     2963.07    266.20 o 
   5   5  12     8811.64     8589.70    436.82 o 
   6   5  12    28676.42    30261.16   1250.77 o 
   7   5  12      132.72      169.83     99.68 o 
   8   5  12     2010.36     2176.88    306.42 o 
   9   5  12     1249.01     1357.43    209.12 o 
  10   5  12       21.15      -51.60    137.55 o 
  11   5  12      494.19      692.37    231.30 o 
  12   5  12     2998.95     2721.08    671.05 o 
 -15   6  12     2652.48     2311.77    516.86 o 
 -14   6  12     3958.36     5067.03   1260.45 o 
 -13   6  12     1995.12     2055.13    310.61 o 
 -12   6  12     7400.78     7231.58    517.07 o 
 -11   6  12     3337.81     3085.14    350.15 o 
 -10   6  12     4896.29     5306.06    367.64 o 
  -9   6  12     8611.24     8364.84    444.54 o 
  -8   6  12     7724.95     6705.32    487.21 o 
  -7   6  12       82.51       73.08     52.40 o 
  -6   6  12      389.82      445.04     51.18 o 
  -5   6  12      635.63      647.42     55.03 o 
  -4   6  12      698.07      828.77     94.81 o 
  -3   6  12    17387.13    19167.90    553.07 o 
  -2   6  12    91583.81   100419.13   3819.34 o 
  -1   6  12      711.17      843.15     39.45 o 
   0   6  12    36737.44    39183.80   1442.61 o 
   1   6  12    22918.96    24134.15    792.42 o 
   2   6  12    25119.37    23871.15   1436.55 o 
   3   6  12    21617.21    21035.04    742.97 o 
   4   6  12    20789.98    19698.58    788.30 o 
   5   6  12       10.69       42.14     85.97 o 
   6   6  12     5731.43     5684.46    414.66 o 
   7   6  12     1515.56     1455.45    173.53 o 
   8   6  12       30.70      159.69    122.84 o 
   9   6  12     4279.39     4645.67    625.23 o 
  10   6  12       88.23       32.39    122.68 o 
  11   6  12      223.75      280.58    188.77 o 
 -15   7  12     2018.41     2229.75    317.72 o 
 -14   7  12    22861.06    22894.63   2521.45 o 
 -13   7  12     9979.18     9991.15    945.24 o 
 -12   7  12       42.11      -66.60     97.15 o 
 -11   7  12    23103.09    21344.46   1452.53 o 
 -10   7  12      912.66      788.21    113.76 o 
  -9   7  12    23184.50    22466.75   1347.28 o 
  -8   7  12     3288.42     3353.98    236.52 o 
  -7   7  12     4143.16     4080.46    185.48 o 
  -6   7  12      594.29      599.50     55.36 o 
  -5   7  12      180.36      201.84     30.86 o 
  -4   7  12     3974.19     3857.75    371.59 o 
  -3   7  12    23532.95    24954.33   1154.31 o 
  -2   7  12    13850.27    13995.08    344.55 o 
  -1   7  12    52762.59    55859.90   1977.85 o 
   0   7  12     2073.22     2449.43    190.67 o 
   1   7  12      276.96      263.22     52.87 o 
   2   7  12     5516.68     5210.39    253.75 o 
   3   7  12     2996.80     3066.60    204.85 o 
   4   7  12     1888.95     1797.38    154.47 o 
   5   7  12      582.31      644.33     87.43 o 
   6   7  12    29655.51    31087.29   1509.99 o 
   7   7  12      479.08      501.30    119.94 o 
   8   7  12    11875.65    10878.07   1031.35 o 
   9   7  12     7646.65     6946.68    949.11 o 
  10   7  12      702.81      809.06    170.97 o 
  11   7  12     2731.53     2545.15    494.42 o 
 -15   8  12     5302.75     5672.95    535.08 o 
 -14   8  12     8948.97     9347.91    726.24 o 
 -13   8  12     1769.18     2168.59    450.70 o 
 -12   8  12     3753.66     4280.39    493.07 o 
 -11   8  12    13037.54    14769.48    998.29 o 
 -10   8  12      668.87     1062.83    306.98 o 
  -9   8  12     2333.33     2380.16    180.32 o 
  -8   8  12    68701.15    63083.62   2536.47 o 
  -7   8  12       99.73      104.36     52.72 o 
  -6   8  12    17949.59    17962.79    504.45 o 
  -5   8  12      124.02      119.25     47.26 o 
  -4   8  12      898.51      812.29    110.53 o 
  -3   8  12     2533.55     2568.11    136.24 o 
  -2   8  12    13846.64    14216.42    793.88 o 
  -1   8  12     4149.06     4229.38    464.87 o 
   0   8  12     7661.83     7593.59    452.08 o 
   1   8  12     6717.71     6810.45    220.23 o 
   2   8  12       25.99       53.86     38.66 o 
   3   8  12    43699.29    47812.34   3070.57 o 
   4   8  12    10225.32    10395.91    641.54 o 
   5   8  12      285.01      236.58     83.04 o 
   6   8  12     1125.67     1012.94    165.61 o 
   7   8  12    12103.49    10709.89    522.34 o 
   8   8  12     9465.51     9590.39    571.93 o 
   9   8  12     6996.47     6927.81    709.70 o 
  10   8  12     4973.16     5257.40    410.62 o 
  11   8  12      752.53      624.38    168.62 o 
 -15   9  12     2468.67     3059.03    454.13 o 
 -14   9  12     7018.35     7202.36    603.12 o 
 -13   9  12     7839.60     8168.50    608.97 o 
 -12   9  12     1327.13     1702.52    195.33 o 
 -11   9  12     2005.45     2153.39    458.39 o 
 -10   9  12     2045.56     1792.66    248.02 o 
  -9   9  12    61808.73    55928.82   2645.08 o 
  -8   9  12       69.43       65.96     59.10 o 
  -7   9  12    24863.37    19770.93   1759.09 o 
  -6   9  12    15753.27    14910.81    484.34 o 
  -5   9  12      428.91      456.50     57.96 o 
  -4   9  12     7956.36     8090.87    321.50 o 
  -3   9  12     6697.10     6926.31    461.18 o 
  -2   9  12     2670.16     3412.92    381.95 o 
  -1   9  12     2968.81     3057.10    377.31 o 
   0   9  12     4371.58     4000.58    176.02 o 
   1   9  12     1231.84     1179.01    175.78 o 
   2   9  12    17091.33    15867.63    532.53 o 
   3   9  12     8644.50     8492.69    593.94 o 
   4   9  12    22059.42    22580.28   1692.39 o 
   5   9  12     1345.31     1001.32    176.64 o 
   6   9  12      827.02      668.69     94.07 o 
   7   9  12    13647.59    11761.14    772.77 o 
   8   9  12    43156.06    40063.84   2939.76 o 
   9   9  12    31239.38    30616.30   2007.04 o 
  10   9  12      364.86      529.88    196.74 o 
  11   9  12      152.57       70.11    128.26 o 
 -14  10  12    12263.23    15646.68   2388.94 o 
 -13  10  12     2361.22     3638.15    434.72 o 
 -12  10  12     1493.41     1570.88    266.64 o 
 -11  10  12     1230.69     1320.04    193.38 o 
 -10  10  12      363.30      307.67    171.65 o 
  -9  10  12     1300.73     1163.70    152.57 o 
  -8  10  12    63447.81    51853.71   4874.69 o 
  -7  10  12    20116.79    17879.00   1045.99 o 
  -6  10  12    19885.86    18766.47    617.32 o 
  -5  10  12       79.38      101.00     47.67 o 
  -4  10  12      119.46      119.00     38.79 o 
  -3  10  12     3356.10     3691.81    328.10 o 
  -2  10  12     1999.87     2007.18    448.26 o 
  -1  10  12     2691.83     2934.33    312.06 o 
   0  10  12    20548.48    19312.99    760.06 o 
   1  10  12    17696.75    16709.68    828.82 o 
   2  10  12      623.45      405.54     71.01 o 
   3  10  12    35374.64    32364.05   1554.28 o 
   4  10  12       15.62       72.96     55.67 o 
   5  10  12      288.58      442.45     87.50 o 
   6  10  12    17478.98    15728.90    849.37 o 
   7  10  12     8636.50     7624.01    735.47 o 
   8  10  12     5803.83     4614.21    581.53 o 
   9  10  12    22296.70    19220.41   1728.81 o 
  10  10  12     9907.38     8800.76    917.27 o 
 -14  11  12        8.33      242.62    240.24 o 
 -13  11  12      576.31      810.81    268.99 o 
 -12  11  12    15166.58    14536.73   1121.81 o 
 -11  11  12    13282.17    10828.97   1255.77 o 
 -10  11  12     8907.82     6681.30    816.77 o 
  -9  11  12    40038.87    33884.70   2823.40 o 
  -8  11  12      737.32      725.64    121.07 o 
  -7  11  12     3068.10     2855.86    125.94 o 
  -6  11  12    73196.67    74325.48   2715.92 o 
  -5  11  12    31271.54    31636.32   1008.71 o 
  -4  11  12    50674.93    52608.51   2048.53 o 
  -3  11  12     4335.95     4134.09    438.01 o 
  -2  11  12    16075.88    17733.27   1846.45 o 
  -1  11  12     7265.56     7584.63    719.96 o 
   0  11  12    17273.12    17235.67    574.07 o 
   1  11  12    45702.20    43345.32   4157.31 o 
   2  11  12    22479.81    21600.56   1561.97 o 
   3  11  12     2122.32     2068.36    109.19 o 
   4  11  12    18706.90    16959.96    588.49 o 
   5  11  12      816.85      724.15     93.77 o 
   6  11  12     7027.72     6015.58    468.93 o 
   7  11  12    34420.43    26828.68   3163.38 o 
   8  11  12     2988.14     2620.63    346.02 o 
   9  11  12      159.93      121.43     85.21 o 
  10  11  12     9916.34     7883.36    675.35 o 
 -14  12  12     3013.80     3079.05    443.72 o 
 -13  12  12     2958.19     2846.66    299.62 o 
 -12  12  12     5170.19     4875.30    346.11 o 
 -11  12  12     4025.68     2913.35    467.74 o 
 -10  12  12     4523.93     3583.95    490.16 o 
  -9  12  12     5229.60     4117.62    518.75 o 
  -8  12  12    12669.89    11879.69    565.49 o 
  -7  12  12      411.50      494.47     76.37 o 
  -6  12  12      181.87      228.05     66.23 o 
  -5  12  12     1699.87     1711.50    117.20 o 
  -4  12  12     5374.63     6045.67    681.72 o 
  -3  12  12     3176.50     3325.87    414.24 o 
  -2  12  12     3793.57     3805.07    401.11 o 
  -1  12  12      232.52      420.95    171.58 o 
   0  12  12     8411.25     7655.04    394.30 o 
   1  12  12    18694.76    18153.09    747.95 o 
   2  12  12     1737.79     1863.90    115.60 o 
   3  12  12    23077.31    22027.57    942.71 o 
   4  12  12       96.07      164.09     53.55 o 
   5  12  12      633.15      621.46     90.24 o 
   6  12  12    16454.07    14020.57   1049.86 o 
   7  12  12     6755.97     5410.62    575.59 o 
   8  12  12     3602.87     2832.82    489.32 o 
   9  12  12    11814.01     9628.13   1293.39 o 
  10  12  12      445.55      220.52    123.58 o 
 -13  13  12     1555.32     1353.10    193.34 o 
 -12  13  12    14882.99    11157.93   1417.28 o 
 -11  13  12    10565.02     8312.68    802.63 o 
 -10  13  12     9397.93     7561.67   1065.40 o 
  -9  13  12    23318.58    20411.44   1849.27 o 
  -8  13  12    16608.88    14876.18   1267.52 o 
  -7  13  12      473.60      550.82     56.21 o 
  -6  13  12    13865.24    13247.29    643.13 o 
  -5  13  12    21665.06    20114.07    744.19 o 
  -4  13  12    19898.41    21322.18   1288.60 o 
  -3  13  12     6939.42     7196.79    522.02 o 
  -2  13  12     3033.48     3136.86    380.76 o 
  -1  13  12    59104.40    60661.48   4869.35 o 
   0  13  12    14883.52    13839.82    577.87 o 
   1  13  12    20158.49    19673.05    749.63 o 
   2  13  12    16478.18    15267.32    763.96 o 
   3  13  12     1537.86     1213.62    109.67 o 
   4  13  12    53384.11    49110.36   1905.49 o 
   5  13  12    37824.91    31476.69   1660.75 o 
   6  13  12    15466.79    12926.50   1085.15 o 
   7  13  12    11842.68     9129.52   1508.19 o 
   8  13  12     3074.29     2044.67    415.16 o 
   9  13  12    10726.44     9291.45   1956.13 o 
 -13  14  12      208.96      270.63    122.00 o 
 -12  14  12      993.81      729.62    137.19 o 
 -11  14  12     2034.21     1808.47    192.06 o 
 -10  14  12      420.19      389.47    147.90 o 
  -9  14  12     3228.81     2825.67    254.79 o 
  -8  14  12    12378.04    11580.47    519.73 o 
  -7  14  12      475.68      365.43     96.79 o 
  -6  14  12     2459.49     2465.56    129.42 o 
  -5  14  12     1133.53     1250.23     95.20 o 
  -4  14  12     8943.05     9368.59    721.25 o 
  -3  14  12     7998.51    11017.44   2947.22 o 
  -2  14  12    10194.75    12981.45   2495.86 o 
  -1  14  12      767.26      731.18    408.08 o 
   0  14  12        3.04       52.03     46.19 o 
   1  14  12       82.72       43.79     70.57 o 
   2  14  12     7741.57     6994.21    504.05 o 
   3  14  12    27488.16    26145.02   1458.07 o 
   4  14  12     7004.21     5886.63    421.84 o 
   5  14  12      585.30      499.06    101.10 o 
   6  14  12     1260.22     1090.58    109.98 o 
   7  14  12      112.50      122.68    102.94 o 
   8  14  12     3839.78     2793.38    529.37 o 
   9  14  12      329.24      244.83    108.81 o 
 -12  15  12      976.13      870.45    198.29 o 
 -11  15  12     8764.36     8066.90    490.42 o 
 -10  15  12    16262.48    14406.44   1438.85 o 
  -9  15  12     7077.69     4638.64   1321.50 o 
  -8  15  12     1734.87     1621.33    162.35 o 
  -7  15  12     2262.63     2145.24    118.47 o 
  -6  15  12     3795.31     3500.61    166.77 o 
  -5  15  12      116.38      108.81     60.90 o 
  -4  15  12     5299.38     5483.57    619.38 o 
  -3  15  12     3180.85     3038.92    534.60 o 
  -2  15  12      199.52     8463.65   1955.90 o 
  -1  15  12     8716.07     9282.89   1023.35 o 
   0  15  12     1315.74     1235.49    114.19 o 
   1  15  12     1486.59     1495.71    140.93 o 
   2  15  12      234.42      196.22     97.07 o 
   3  15  12    18811.65    17571.17    888.28 o 
   4  15  12    21400.46    17022.09   1616.69 o 
   5  15  12    57622.47    50564.55   3376.54 o 
   6  15  12    24511.05    19296.80   2174.82 o 
   7  15  12     3524.03     3132.08    266.73 o 
   8  15  12      146.39      162.33    213.64 o 
 -12  16  12     6151.99     4649.04    449.63 o 
 -11  16  12     6247.54     5587.70    367.27 o 
 -10  16  12     1331.73     1004.82    243.22 o 
  -9  16  12     4158.25     4152.78    333.56 o 
  -8  16  12     9058.73     8469.15    590.94 o 
  -7  16  12     2798.14     2738.03    163.76 o 
  -6  16  12     1727.46     1420.72    112.75 o 
  -5  16  12      316.75      195.41     61.54 o 
  -4  16  12      569.75      473.63    190.20 o 
  -3  16  12     1792.66     1476.83    304.65 o 
  -2  16  12      972.72      942.51    255.33 o 
  -1  16  12     3298.80     3457.05    469.84 o 
   0  16  12     1469.18     1413.73    396.99 o 
   1  16  12       51.91       99.49     73.95 o 
   2  16  12     3487.97     3129.07    255.67 o 
   3  16  12      358.77      402.88    154.54 o 
   4  16  12     2894.09     2906.59    320.54 o 
   5  16  12    16020.16    14464.96    998.53 o 
   6  16  12     2949.49     3351.48    633.15 o 
   7  16  12     2786.79     2492.09    570.18 o 
   8  16  12       90.06      218.20    167.77 o 
 -11  17  12     2892.67     2720.41    304.58 o 
 -10  17  12     7043.79     5663.47    596.04 o 
  -9  17  12     1168.70      796.67    159.46 o 
  -8  17  12      259.21      215.54     80.94 o 
  -7  17  12     2958.23     2693.76    211.15 o 
  -6  17  12     1619.64     1323.64    169.66 o 
  -5  17  12      120.36      488.57    375.39 o 
  -4  17  12    16865.60    16962.75   1248.04 o 
  -3  17  12       29.29      183.59    263.33 o 
  -2  17  12    11134.21     9999.63   1349.90 o 
  -1  17  12     3457.53     3670.89    734.76 o 
   0  17  12    13114.29    13420.41   2132.10 o 
   1  17  12    11886.17     9846.07    853.10 o 
   2  17  12       61.75       89.99    148.08 o 
   3  17  12     6269.38     6198.38    482.13 o 
   4  17  12     7287.54     6726.39    454.79 o 
   5  17  12     1696.79     1557.97    251.52 o 
   6  17  12     4502.19     4650.50    467.76 o 
   7  17  12      345.87      421.53    214.02 o 
 -10  18  12     6370.92     5840.30    580.87 o 
  -9  18  12      811.57      472.36    123.20 o 
  -8  18  12      328.02      177.57    117.00 o 
  -7  18  12      337.30      285.34     89.65 o 
  -6  18  12        6.12      -38.36    143.42 o 
  -5  18  12     2007.95     2253.00    330.33 o 
  -4  18  12    11935.95    11376.48    877.05 o 
  -3  18  12    39544.70    41906.87   4000.85 o 
  -2  18  12     5402.12    31102.48   6021.79 o 
  -1  18  12      194.08     1401.40    885.12 o 
   0  18  12     1981.99     8448.64   4748.32 o 
   1  18  12    28425.67    24802.61   2710.30 o 
   2  18  12       96.23      131.20     59.09 o 
   3  18  12      626.63      548.96    140.52 o 
   4  18  12      101.04      184.82     85.92 o 
   5  18  12    18750.38    17596.76   1220.57 o 
   6  18  12     1084.84      956.66    229.74 o 
   7  18  12     2897.69     2041.61    599.60 o 
 -10  19  12      703.59      267.82    460.66 o 
  -9  19  12     2267.19     2146.18    473.37 o 
  -8  19  12     5375.29     5956.88    929.50 o 
  -7  19  12        1.35      281.89    257.47 o 
  -6  19  12    16481.23    17570.51   1711.84 o 
  -5  19  12     4469.46     4694.46    548.94 o 
  -4  19  12     7572.52     8011.27    696.24 o 
  -3  19  12      363.20      882.42    714.82 o 
  -2  19  12      148.62      408.23    458.34 o 
  -1  19  12     1543.84     1461.94    349.48 o 
   0  19  12       35.81      -33.09    179.43 o 
   1  19  12     4734.03     5513.06    727.91 o 
   2  19  12     1364.89     1219.89    267.98 o 
   3  19  12     3143.87     2869.19    277.45 o 
   4  19  12     3677.70     3499.64    232.24 o 
   5  19  12     2300.43     2002.80    198.42 o 
   6  19  12      148.05       27.95    102.04 o 
  -9  20  12      439.29      501.08    332.22 o 
  -8  20  12      231.00      217.88    278.62 o 
  -7  20  12     8609.04     9925.29   1262.38 o 
  -6  20  12       75.35      312.21    226.74 o 
  -5  20  12    16907.57    16640.58   1953.88 o 
  -4  20  12       18.40     5674.45   2958.90 o 
  -3  20  12     2080.38     1903.56    614.72 o 
  -2  20  12     6796.75     7258.30   1259.77 o 
  -1  20  12     1243.86     1083.24    470.60 o 
   0  20  12     8845.60     9483.66   1286.03 o 
   1  20  12       73.26      147.79    270.97 o 
   2  20  12     1986.67     1330.46    656.20 o 
   3  20  12     1265.65     1137.10    276.28 o 
   4  20  12     5758.34     4518.27    560.69 o 
   5  20  12     2920.73     2186.19    520.38 o 
  -8  21  12      960.74      943.35    469.52 o 
  -7  21  12     2062.51     1978.41    671.78 o 
  -6  21  12    13843.86    13446.64   1159.21 o 
  -5  21  12     3104.98     3720.79    539.41 o 
  -4  21  12     3526.36     3971.62    577.10 o 
  -3  21  12     4091.33     4486.65   1007.23 o 
  -2  21  12     6811.38     6319.18   1222.80 o 
  -1  21  12      178.15    -1043.57   1043.57 o 
   0  21  12     5906.27     4471.78   1724.96 o 
   1  21  12     8183.90     7948.46   1231.27 o 
   2  21  12      119.41      139.56    559.48 o 
   3  21  12      176.96        2.29    208.63 o 
   4  21  12     5879.24     4215.73   1161.08 o 
  -6  22  12     1297.31     1003.67    375.55 o 
  -5  22  12     3887.00     3904.10    592.60 o 
  -4  22  12      378.03      459.87    248.93 o 
  -3  22  12       30.19        1.35    148.21 o 
  -2  22  12     2519.79     2753.18    476.08 o 
  -1  22  12       18.59     -426.93    474.96 o 
   0  22  12     2307.64     2328.90    600.25 o 
   1  22  12     1934.76     2454.32   1288.43 o 
   2  22  12       52.73     -144.13    583.16 o 
  -4  23  12     7860.78     8068.24   1339.10 o 
  -3  23  12       37.98     1497.01   1702.53 o 
  -2  23  12        2.91      497.76    964.03 o 
  -1  23  12     3889.23     3512.01    618.84 o 
   0  23  12     2187.65     1929.33    472.35 o 
 -16   1  13       10.91     -176.64    176.64 o 
 -15   1  13      466.01      422.92    183.25 o 
 -14   1  13      124.31      246.92    129.24 o 
 -13   1  13      570.44      446.51    127.63 o 
 -12   1  13      612.60      646.12    121.32 o 
 -11   1  13      488.42      704.02    227.82 o 
 -10   1  13    21129.31    19685.44    938.66 o 
  -9   1  13      246.25      288.64    103.08 o 
  -8   1  13     9346.92     8815.19    370.69 o 
  -7   1  13       30.54        5.96     47.10 o 
  -6   1  13     5608.70     5679.97    229.02 o 
  -5   1  13      218.70      174.25     46.69 o 
  -4   1  13        8.71       11.24     32.63 o 
  -3   1  13     2962.44     3338.18    156.39 o 
  -2   1  13      612.27      685.92     73.09 o 
  -1   1  13      408.75      404.92     62.28 o 
   0   1  13      110.74      168.10     63.23 o 
   1   1  13     1286.95     1128.16    132.11 o 
   2   1  13       25.27       62.17     66.52 o 
   3   1  13    12110.50    11811.66    502.08 o 
   4   1  13     1441.36     1611.54    167.87 o 
   5   1  13    21907.21    23517.27   1074.59 o 
   6   1  13       12.72      -34.64     98.35 o 
   7   1  13     8834.84     9685.56    579.03 o 
   8   1  13      700.73      619.48    188.71 o 
   9   1  13      698.04      872.76    228.33 o 
  10   1  13     3500.17     3671.05    453.10 o 
  11   1  13     7514.65     9155.85    719.11 o 
 -16   2  13      131.97     -143.69    159.32 o 
 -15   2  13        3.88      117.71    104.52 o 
 -14   2  13      498.52      530.86    106.17 o 
 -13   2  13      223.74       91.96     76.00 o 
 -12   2  13     1178.21     1230.04    130.58 o 
 -11   2  13    22005.36    21249.61   1323.50 o 
 -10   2  13     4596.82     4808.18    623.01 o 
  -9   2  13    11338.83    11524.82    586.79 o 
  -8   2  13     4145.01     4133.96    204.96 o 
  -7   2  13    10309.84    10478.02    481.41 o 
  -6   2  13     1142.07     1138.71     73.99 o 
  -5   2  13     3035.33     3390.99    142.28 o 
  -4   2  13      108.37      139.41     48.10 o 
  -3   2  13    14263.16    14265.67    391.05 o 
  -2   2  13        1.03       56.06     54.43 o 
  -1   2  13     3442.27     3381.83    138.29 o 
   0   2  13     9313.26     8829.16    411.53 o 
   1   2  13      672.75      579.27     89.86 o 
   2   2  13     1676.68     1629.48    121.44 o 
   3   2  13      189.24      219.25     62.43 o 
   4   2  13    13973.52    13978.40    534.92 o 
   5   2  13     1235.23     1431.96    165.43 o 
   6   2  13    30002.22    33786.42   2084.07 o 
   7   2  13     2046.18     1959.61    228.85 o 
   8   2  13     5011.42     5070.54    430.98 o 
   9   2  13      543.86      644.66    194.71 o 
  10   2  13     5190.01     5941.11    586.12 o 
  11   2  13      320.70      388.24    272.41 o 
 -15   3  13     3472.42     3075.23    297.85 o 
 -14   3  13      327.34      824.72    243.27 o 
 -13   3  13     4975.43     4321.56    431.01 o 
 -12   3  13      941.98      765.25    110.77 o 
 -11   3  13     1869.69     1624.37    137.58 o 
 -10   3  13    18638.98    17587.48    820.22 o 
  -9   3  13      184.98      252.35     69.97 o 
  -8   3  13      127.26      101.05     74.58 o 
  -7   3  13     3229.46     3152.80    153.44 o 
  -6   3  13     6711.44     6788.78    245.90 o 
  -5   3  13     1229.49     1258.29     99.26 o 
  -4   3  13     1056.70     1191.77     77.54 o 
  -3   3  13      471.62      421.07     54.71 o 
  -2   3  13     8733.55     8860.61    243.98 o 
  -1   3  13     2245.67     2106.83     91.19 o 
   0   3  13      483.05      657.94     64.11 o 
   1   3  13    43008.83    45006.55   1592.86 o 
   2   3  13       35.46       58.97     79.75 o 
   3   3  13    16814.21    18060.64    802.58 o 
   4   3  13     1667.19     1979.56    228.82 o 
   5   3  13     2813.91     3885.42    400.17 o 
   6   3  13      987.38     1083.78    173.13 o 
   7   3  13      840.88      892.23    173.29 o 
   8   3  13     2863.97     3220.49    310.14 o 
   9   3  13     2437.37     2705.55    367.08 o 
  10   3  13     2928.80     2894.52    415.78 o 
  11   3  13     5796.94     7553.35    709.39 o 
 -15   4  13      531.17      325.11    258.69 o 
 -14   4  13     4370.87     4060.49    446.62 o 
 -13   4  13     3674.70     3670.06    305.14 o 
 -12   4  13     1529.57     1591.42    215.94 o 
 -11   4  13     3041.48     2914.00    220.97 o 
 -10   4  13      288.46      274.42     92.15 o 
  -9   4  13    17719.78    17634.96    689.23 o 
  -8   4  13     9790.10     9019.59    330.61 o 
  -7   4  13     4244.54     4411.59    225.77 o 
  -6   4  13      401.43      426.36     55.21 o 
  -5   4  13        5.56       29.09     52.98 o 
  -4   4  13    15504.88    16186.69    440.55 o 
  -3   4  13    21245.39    22377.35    547.50 o 
  -2   4  13     5590.90     5649.65    165.91 o 
  -1   4  13     2515.61     2550.91    120.37 o 
   0   4  13    48232.97    49893.73   3420.06 o 
   1   4  13     8193.43     8177.00    316.48 o 
   2   4  13    20714.26    22180.36    999.71 o 
   3   4  13     3427.00     3754.16    270.53 o 
   4   4  13     4598.34     4596.12    336.51 o 
   5   4  13    11352.36    11184.25    624.84 o 
   6   4  13      858.30      885.06    167.36 o 
   7   4  13     4596.67     5047.09    384.42 o 
   8   4  13      253.38      277.10    186.99 o 
   9   4  13     3798.00     3786.46    385.77 o 
  10   4  13      236.52      312.14    128.41 o 
  11   4  13       50.61      -90.72    138.40 o 
 -15   5  13    14993.36    12038.68   1071.03 o 
 -14   5  13     2265.61     2463.20    328.20 o 
 -13   5  13    15030.50    13965.45    983.39 o 
 -12   5  13        8.94       66.50    110.99 o 
 -11   5  13     5151.24     5889.56    823.01 o 
 -10   5  13       76.86       46.21     78.88 o 
  -9   5  13     1247.46     1328.18    113.77 o 
  -8   5  13     5782.47     5411.59    308.58 o 
  -7   5  13      530.62      630.09     89.80 o 
  -6   5  13     4823.84     4789.40    184.29 o 
  -5   5  13      664.31      698.14     78.72 o 
  -4   5  13     2040.96     2091.07    140.76 o 
  -3   5  13    10144.76    11063.06    318.69 o 
  -2   5  13    13263.97    13769.98    293.16 o 
  -1   5  13     8115.29     8573.71    227.87 o 
   0   5  13    13702.97    14674.18    491.54 o 
   1   5  13    21676.89    22633.08    674.49 o 
   2   5  13     2028.32     2236.02    141.83 o 
   3   5  13     5966.59     6086.31    311.34 o 
   4   5  13    36877.65    36708.98   1568.28 o 
   5   5  13     7504.31     7734.92    440.58 o 
   6   5  13      640.01      599.54    129.16 o 
   7   5  13    33442.50    36154.89   1848.35 o 
   8   5  13      172.38      255.98    115.05 o 
   9   5  13     2638.15     2896.53    362.93 o 
  10   5  13        2.59       51.72    121.44 o 
  11   5  13     2763.65     3094.40    375.68 o 
 -15   6  13      153.83      310.02    162.50 o 
 -14   6  13     6778.96     6170.50    421.95 o 
 -13   6  13     4813.97     4512.15    409.72 o 
 -12   6  13      346.83      291.23    112.27 o 
 -11   6  13     1231.82     1276.31    149.83 o 
 -10   6  13     1615.73     1791.75    221.23 o 
  -9   6  13     4260.44     3810.24    183.25 o 
  -8   6  13     2375.56     2401.02    121.56 o 
  -7   6  13      280.47      380.23     64.47 o 
  -6   6  13      636.58      629.60     69.98 o 
  -5   6  13      138.94       79.81     39.32 o 
  -4   6  13      160.02      159.70     63.09 o 
  -3   6  13     6849.17     6858.31    364.64 o 
  -2   6  13       28.72       54.80     20.22 o 
  -1   6  13    11325.65    10993.62    221.11 o 
   0   6  13     2652.70     2887.30    150.31 o 
   1   6  13      467.38      407.74     65.39 o 
   2   6  13     7858.43     7621.34    332.97 o 
   3   6  13    14111.92    14408.75    687.16 o 
   4   6  13     2113.25     1992.33    156.75 o 
   5   6  13    13179.73    13812.43    647.80 o 
   6   6  13    18319.13    19562.89    846.86 o 
   7   6  13      798.37      770.52    142.22 o 
   8   6  13     9212.21     9240.44    663.30 o 
   9   6  13     1280.04     1418.58    246.99 o 
  10   6  13     8157.48     8405.42   1015.75 o 
  11   6  13     2779.75     3245.95    414.21 o 
 -15   7  13     2319.65     2010.44    263.55 o 
 -14   7  13     2388.01     2955.74    685.80 o 
 -13   7  13     2282.58     2339.57    435.49 o 
 -12   7  13     4099.73     4960.98    449.57 o 
 -11   7  13     2691.31     4001.21    952.35 o 
 -10   7  13     6529.37     5997.15    552.91 o 
  -9   7  13        0.35       78.08     55.56 o 
  -8   7  13      723.60      818.33     98.95 o 
  -7   7  13      115.30      115.38     77.99 o 
  -6   7  13       90.83       83.58     38.03 o 
  -5   7  13      145.81      170.94     57.58 o 
  -4   7  13     5069.72     5649.98    315.78 o 
  -3   7  13     4019.67     4444.79    196.69 o 
  -2   7  13     3559.85     3629.07     98.52 o 
  -1   7  13      560.39      582.69     34.13 o 
   0   7  13       12.85       15.38     47.03 o 
   1   7  13       12.01       17.73     46.09 o 
   2   7  13     1644.21     1514.02    101.70 o 
   3   7  13     2596.60     2550.10    214.92 o 
   4   7  13    14569.83    14414.53    748.73 o 
   5   7  13      625.61      535.55     98.25 o 
   6   7  13     1569.40     1723.53    187.78 o 
   7   7  13    15728.53    16058.50    949.27 o 
   8   7  13     1605.48     1762.82    229.23 o 
   9   7  13     5242.74     5324.16    652.63 o 
  10   7  13      523.88      562.91    172.77 o 
  11   7  13      698.22      461.86    200.29 o 
 -15   8  13      244.67      314.68    224.58 o 
 -14   8  13     1485.80     2526.67    745.15 o 
 -13   8  13     3543.51     6428.95   1509.45 o 
 -12   8  13       47.07      110.47    108.07 o 
 -11   8  13     9304.08     9036.29    652.65 o 
 -10   8  13      948.13     1201.87    321.53 o 
  -9   8  13    17166.09    15845.21    595.82 o 
  -8   8  13     2965.18     3001.33    174.68 o 
  -7   8  13      665.94      640.15     74.27 o 
  -6   8  13     1176.38      997.02     62.63 o 
  -5   8  13      967.85      968.67     94.25 o 
  -4   8  13     9955.70     9531.48    634.09 o 
  -3   8  13     9239.00     9562.16    295.19 o 
  -2   8  13     7654.93     7469.56    625.88 o 
  -1   8  13      151.61      145.10     20.53 o 
   0   8  13    18158.44    17556.29   1043.72 o 
   1   8  13     9992.12     9953.76    523.10 o 
   2   8  13     5920.61     5594.99    254.01 o 
   3   8  13     1745.53     1484.65    154.55 o 
   4   8  13     2425.71     2273.47    285.85 o 
   5   8  13     7870.11     7173.90    298.64 o 
   6   8  13        0.81      -50.83    102.03 o 
   7   8  13     9099.30     8770.25    562.57 o 
   8   8  13      775.87      723.87    143.51 o 
   9   8  13       33.85     -121.00    153.53 o 
  10   8  13     4321.74     5002.83    792.43 o 
  11   8  13     1213.94     1180.93    246.42 o 
 -14   9  13     3438.36    10598.23   3217.63 o 
 -13   9  13      924.56      996.96    153.54 o 
 -12   9  13     1662.25     1624.62    338.49 o 
 -11   9  13       45.24      -34.09    134.17 o 
 -10   9  13     6391.81     7746.39   1099.22 o 
  -9   9  13      868.14      984.85    155.41 o 
  -8   9  13     6090.42     5437.64    247.14 o 
  -7   9  13      749.99      606.51     64.00 o 
  -6   9  13      145.32      117.29     53.56 o 
  -5   9  13     5151.41     4603.13    274.08 o 
  -4   9  13     2386.65     2587.14    155.64 o 
  -3   9  13    17650.17    18492.13   1345.62 o 
  -2   9  13    16437.05    16569.94   1210.66 o 
  -1   9  13       27.86      -38.95     90.84 o 
   0   9  13     4222.68     5434.68    622.72 o 
   1   9  13     2318.40     2306.83    251.03 o 
   2   9  13     3281.39     3087.38    169.51 o 
   3   9  13     7697.40     7613.80    338.70 o 
   4   9  13      876.50      603.02    108.69 o 
   5   9  13    15330.64    15059.20    854.06 o 
   6   9  13    13491.15    12098.60    735.36 o 
   7   9  13     2685.63     2283.00    231.35 o 
   8   9  13     4361.08     3928.39    315.76 o 
   9   9  13       47.83       22.08    120.96 o 
  10   9  13     7751.67     8300.70    885.72 o 
 -14  10  13     2623.09     2838.30    318.58 o 
 -13  10  13     1971.13     1610.56    244.72 o 
 -12  10  13      498.32      319.78    121.18 o 
 -11  10  13        5.81      -11.92     87.13 o 
 -10  10  13     1865.80     1577.56    136.31 o 
  -9  10  13     1130.60      881.76    107.53 o 
  -8  10  13      644.59      766.65     74.13 o 
  -7  10  13     2362.93     2032.96    113.00 o 
  -6  10  13     4627.31     4696.61    233.09 o 
  -5  10  13    11076.70    10642.85    332.64 o 
  -4  10  13      265.17      241.21     36.87 o 
  -3  10  13    22612.40    23857.97   1560.79 o 
  -2  10  13    10139.47    10717.42    904.55 o 
  -1  10  13    12266.85    13159.70    886.70 o 
   0  10  13    35759.20    34299.21   1532.96 o 
   1  10  13      655.76      588.64    171.16 o 
   2  10  13    26164.39    24362.17   1115.76 o 
   3  10  13    51679.29    48894.25   2242.52 o 
   4  10  13     6671.32     5923.90    424.72 o 
   5  10  13     1881.41     1620.29    127.40 o 
   6  10  13     7780.96     7285.81    537.67 o 
   7  10  13     4375.60     3541.71    511.50 o 
   8  10  13      410.90      394.18     86.55 o 
   9  10  13      603.87      507.72    114.78 o 
  10  10  13     1483.68     1587.44    235.90 o 
 -14  11  13     3754.19     3782.43    375.00 o 
 -13  11  13     4327.63     4155.18    456.71 o 
 -12  11  13     4384.62     5432.11    549.91 o 
 -11  11  13     4513.23     4165.56    314.31 o 
 -10  11  13     5463.65     4031.14    547.67 o 
  -9  11  13        7.77       94.69    138.14 o 
  -8  11  13     5532.37     4621.02    162.76 o 
  -7  11  13      575.86      394.92     90.66 o 
  -6  11  13      155.36      210.05     60.34 o 
  -5  11  13    10742.61    10747.18    435.51 o 
  -4  11  13      827.70      966.22    171.12 o 
  -3  11  13      521.20      650.80    177.66 o 
  -2  11  13    13839.22    14235.69   1195.18 o 
  -1  11  13     2605.42     3025.80    642.89 o 
   0  11  13    63637.88    61292.99   2474.63 o 
   1  11  13    15791.71    15062.76    620.57 o 
   2  11  13     4975.75     4805.02    688.40 o 
   3  11  13    34492.94    31429.94   1398.64 o 
   4  11  13     4897.28     4297.31    181.79 o 
   5  11  13     6565.46     5268.54    312.71 o 
   6  11  13     2083.64     1754.46    216.48 o 
   7  11  13      239.44       43.42     69.78 o 
   8  11  13       56.74      -22.08     56.24 o 
   9  11  13      293.88      246.39     80.72 o 
  10  11  13      289.16      321.36    174.58 o 
 -14  12  13     2470.90     2042.46    282.42 o 
 -13  12  13     1143.21     1056.70    236.97 o 
 -12  12  13     5854.47     5632.55    410.39 o 
 -11  12  13     3551.11     2915.04    310.40 o 
 -10  12  13     1503.02     1157.91    199.42 o 
  -9  12  13     9790.93     8226.10    433.21 o 
  -8  12  13      278.92      282.90     37.98 o 
  -7  12  13     1208.97     1183.91    155.16 o 
  -6  12  13    10536.48    10418.33    368.87 o 
  -5  12  13     1087.90     1012.25     55.78 o 
  -4  12  13      521.69      321.19    123.20 o 
  -3  12  13    40824.51    41599.45   2223.31 o 
  -2  12  13    12914.05    12970.78    971.11 o 
  -1  12  13    15760.26    26549.88   8409.03 o 
   0  12  13    64840.87    62268.95   2420.23 o 
   1  12  13       76.32      151.63     70.97 o 
   2  12  13    35790.33    34112.95   1754.89 o 
   3  12  13    43020.00    35401.32   2711.74 o 
   4  12  13     1528.04     1647.13    113.75 o 
   5  12  13     3627.11     3443.33    179.22 o 
   6  12  13     3489.44     2958.63    289.02 o 
   7  12  13     1315.93      961.62    129.01 o 
   8  12  13     6050.05     4689.93   1092.62 o 
   9  12  13        3.00       38.30     93.70 o 
 -13  13  13       12.63       84.16     97.06 o 
 -12  13  13    10955.24     8405.07   1133.14 o 
 -11  13  13    19388.42    15372.01   1632.35 o 
 -10  13  13        0.59       90.20     76.41 o 
  -9  13  13     7638.09     6630.86    552.70 o 
  -8  13  13    13375.45    12969.40    465.32 o 
  -7  13  13      478.05      424.78     89.02 o 
  -6  13  13        2.06       27.93     73.68 o 
  -5  13  13     9660.81     8428.25    360.00 o 
  -4  13  13      640.04      733.66    158.37 o 
  -3  13  13    11481.17    17505.11   7017.85 o 
  -2  13  13    22409.99    22209.49   1901.65 o 
  -1  13  13      303.06      371.63    235.46 o 
   0  13  13    14643.28    12986.36    481.13 o 
   1  13  13    17583.11    16660.52   1127.20 o 
   2  13  13      163.54      215.80    100.26 o 
   3  13  13    26752.79    24139.73   2319.81 o 
   4  13  13     5998.92     5128.56    199.93 o 
   5  13  13     2942.31     2219.73    300.03 o 
   6  13  13     7243.83     5805.04   2600.73 o 
   7  13  13       78.47      104.90     74.13 o 
   8  13  13       17.27       52.06     78.54 o 
   9  13  13    10013.65     7578.41   1895.86 o 
 -13  14  13      240.74      346.49    149.70 o 
 -12  14  13     7211.40     5691.09    698.07 o 
 -11  14  13       58.37       -5.75     75.19 o 
 -10  14  13      372.62      252.83    110.16 o 
  -9  14  13     6114.18     5501.51    338.09 o 
  -8  14  13       53.66       43.90     58.18 o 
  -7  14  13      120.94      117.45     61.62 o 
  -6  14  13      493.51      490.33     70.86 o 
  -5  14  13      230.40      497.17    272.52 o 
  -4  14  13     4440.04     9157.79   2448.84 o 
  -3  14  13    36087.28    32469.40   5152.87 o 
  -2  14  13     8206.64     7333.48   1010.55 o 
  -1  14  13      632.58      615.38    223.47 o 
   0  14  13    94995.14    87913.94   7028.45 o 
   1  14  13     5697.46     8506.69   1673.07 o 
   2  14  13     7879.29     6645.59    645.19 o 
   3  14  13    32864.31    29164.18   1940.02 o 
   4  14  13     3189.32     3173.69    249.94 o 
   5  14  13    12811.85     9910.04   1075.81 o 
   6  14  13    11767.08    10955.64    510.12 o 
   7  14  13        3.71       84.20    363.72 o 
   8  14  13     3897.34     2859.30    883.74 o 
   9  14  13     1027.49      520.85    158.66 o 
 -12  15  13    13533.26    11620.36   1425.88 o 
 -11  15  13     7458.46     6255.49    741.71 o 
 -10  15  13     7673.27     6722.90    680.93 o 
  -9  15  13     3753.63     3563.15    280.66 o 
  -8  15  13      336.71      440.74     77.21 o 
  -7  15  13     2322.99     1973.92    183.87 o 
  -6  15  13       99.37      122.02     42.23 o 
  -5  15  13      838.51     1036.13    297.18 o 
  -4  15  13     7044.23    11113.58   2322.62 o 
  -3  15  13    26498.24    30362.37   5560.33 o 
  -2  15  13    28252.51    29845.20   3031.25 o 
  -1  15  13    17832.17    20980.77   2292.96 o 
   0  15  13     1248.45     5204.48   3777.22 o 
   1  15  13    49878.10    46322.69   2255.96 o 
   2  15  13        6.61       30.81     80.17 o 
   3  15  13      214.97      272.88     76.90 o 
   4  15  13    20553.48    17600.12   1398.42 o 
   5  15  13     1077.54      948.87    278.39 o 
   6  15  13     4400.87     4427.09    700.57 o 
   7  15  13     1166.70      852.34    293.35 o 
   8  15  13      799.20      750.96    351.86 o 
 -12  16  13      632.86      455.55    188.31 o 
 -11  16  13      131.01       91.69    115.71 o 
 -10  16  13     6427.13     5569.54    351.02 o 
  -9  16  13     2332.18     1957.49    241.16 o 
  -8  16  13     5072.52     4319.21    431.40 o 
  -7  16  13     5316.10     4811.44    272.76 o 
  -6  16  13      445.59      443.43     95.62 o 
  -5  16  13     6560.04     7840.93    747.64 o 
  -4  16  13     1487.73     1637.38    325.97 o 
  -3  16  13    35443.35    39065.47   3465.12 o 
  -2  16  13    10782.04    10512.67    967.14 o 
  -1  16  13     1833.69    28646.59  18671.99 o 
   0  16  13    84502.69    86849.30   8214.85 o 
   1  16  13       47.66      -52.26     64.60 o 
   2  16  13       80.85       18.33     86.72 o 
   3  16  13    39892.52    34798.77   3440.41 o 
   4  16  13      665.65      654.65    132.48 o 
   5  16  13      384.19      548.63    180.40 o 
   6  16  13     5492.50     5533.64    883.43 o 
   7  16  13     2683.06     2834.89    619.45 o 
 -11  17  13     5166.89     4194.54    492.47 o 
 -10  17  13     2484.28     2074.99    317.05 o 
  -9  17  13      770.51      535.14    111.87 o 
  -8  17  13     2449.46     2059.37    166.91 o 
  -7  17  13     4329.92     3924.22    870.98 o 
  -6  17  13      369.26      505.61    216.19 o 
  -5  17  13      612.42      458.30    191.51 o 
  -4  17  13    10555.19    10687.81   1000.30 o 
  -3  17  13      856.41      137.30   1290.50 o 
  -2  17  13    12648.82    11450.04   1526.01 o 
  -1  17  13     8605.98     8660.11   1297.98 o 
   0  17  13     2226.81     2362.56    923.95 o 
   1  17  13    34637.90    30360.50   1881.14 o 
   2  17  13     5884.77     5053.18    412.34 o 
   3  17  13       11.08       33.63     89.91 o 
   4  17  13    11738.91    10252.50    643.90 o 
   5  17  13      988.07      874.47    134.79 o 
   6  17  13      388.33      515.08    201.60 o 
   7  17  13     2613.34     1914.26    548.07 o 
 -10  18  13      275.57      144.70    270.31 o 
  -9  18  13     2036.22     2262.37    413.69 o 
  -8  18  13     2157.10     2100.68    489.18 o 
  -7  18  13     1035.38     1124.40    311.00 o 
  -6  18  13     1058.21     1231.96    273.22 o 
  -5  18  13     1772.80     1772.86    308.77 o 
  -4  18  13     3496.57     3647.19    395.42 o 
  -3  18  13     3777.49     3531.22    529.58 o 
  -2  18  13      165.70      276.71    211.25 o 
  -1  18  13     5000.43     6966.15   2282.99 o 
   0  18  13    11336.42    11935.22   1498.79 o 
   1  18  13     3871.69     3956.25    610.98 o 
   2  18  13       33.57      -27.58     68.96 o 
   3  18  13     4966.64     4200.61    398.57 o 
   4  18  13     2252.60     1795.21    449.51 o 
   5  18  13     3006.30     2613.43    250.29 o 
   6  18  13       90.31       -6.79    144.39 o 
  -9  19  13      370.85      303.36    240.80 o 
  -8  19  13     7833.72     8467.18    868.07 o 
  -7  19  13     3058.54     3086.40    507.97 o 
  -6  19  13       80.53      220.76    183.47 o 
  -5  19  13      778.55      915.89    278.85 o 
  -4  19  13     3319.52     3369.85    450.34 o 
  -3  19  13     2274.50     2429.12    415.81 o 
  -2  19  13      104.36       85.15    262.09 o 
  -1  19  13        2.42       16.20    243.40 o 
   0  19  13     3459.39     3674.48    588.66 o 
   1  19  13     1332.24     1304.84    371.58 o 
   2  19  13     2243.69     2025.03    381.24 o 
   3  19  13     1313.98     1439.77    374.07 o 
   4  19  13      123.63       76.40    109.23 o 
   5  19  13     5591.28     4538.37    482.39 o 
  -8  20  13      135.53      158.97    212.13 o 
  -7  20  13      335.15      430.02    245.35 o 
  -6  20  13       74.70      181.92    163.35 o 
  -5  20  13      895.23      925.90    258.81 o 
  -4  20  13     1233.86     1422.50    466.36 o 
  -3  20  13     2530.64     3799.35   1401.40 o 
  -2  20  13     3190.00     2961.47    772.97 o 
  -1  20  13      279.81      115.88    297.81 o 
   0  20  13     1323.53     1497.44    487.40 o 
   1  20  13     2491.79     2288.87    882.17 o 
   2  20  13    10194.86    10345.04   1242.27 o 
   3  20  13       16.73      163.30    213.64 o 
   4  20  13     1941.60     1894.13    563.23 o 
  -7  21  13     1884.92     1777.62    515.64 o 
  -6  21  13      172.39       96.62    231.18 o 
  -5  21  13       94.33      218.76    210.99 o 
  -4  21  13     3599.93     5330.54   1613.75 o 
  -3  21  13     6980.94     6915.23    904.31 o 
  -2  21  13      186.23      483.17    334.07 o 
  -1  21  13     2581.39     2487.80    623.04 o 
   0  21  13        3.14    -1028.21   1028.21 o 
   1  21  13     9359.08     7017.81   2333.87 o 
   2  21  13     2605.46     2191.82   1287.18 o 
   3  21  13     1864.21     1636.34    483.30 o 
  -5  22  13     1001.64     3452.94    909.68 o 
  -4  22  13     8594.31     8650.95   1239.26 o 
  -3  22  13      251.13       76.37    241.74 o 
  -2  22  13     1252.19     1906.89    598.11 o 
  -1  22  13     3437.99     4109.50    948.67 o 
   0  22  13      127.75       17.20    208.44 o 
   1  22  13    18018.32    18802.21   4799.41 o 
 -16   0  14     5377.54     2385.37   1525.18 o 
 -15   0  14     5707.55     4551.40    592.19 o 
 -14   0  14     2192.69     1769.13    289.82 o 
 -13   0  14     9348.81     8207.38    522.59 o 
 -12   0  14     1468.98     1259.02    296.49 o 
 -11   0  14     1645.27     1482.28    249.02 o 
 -10   0  14     8866.72     8373.92    777.03 o 
  -9   0  14     2230.37     2147.84    199.97 o 
  -8   0  14    13588.22    12978.02    901.14 o 
  -7   0  14    65522.95    66321.02   3771.57 o 
  -6   0  14     3733.73     4118.16    295.53 o 
  -5   0  14    30114.28    32165.95   1135.20 o 
  -4   0  14   149251.42   169593.98   8881.09 o 
  -3   0  14    19916.17    24501.51   1098.80 o 
  -2   0  14   651250.06   738124.13 135695.03 o 
  -1   0  14  1252804.50  1402004.88 406408.69 o 
   0   0  14     3326.80     3098.21    186.13 o 
   1   0  14    52092.69    54892.73   2808.99 o 
   2   0  14    41209.97    39893.41   1965.54 o 
   3   0  14     9881.03     9779.43    562.41 o 
   4   0  14    30862.04    34372.89   1699.90 o 
   5   0  14      405.56      547.57    203.73 o 
   6   0  14    20196.33    22263.27   2081.93 o 
   7   0  14    31872.39    37723.32   2864.04 o 
   8   0  14    15872.98    18575.76   1386.90 o 
   9   0  14     2023.29     2330.73    523.59 o 
  10   0  14    11212.05    12457.67   1817.75 o 
  11   0  14     3014.22     3482.83    913.65 o 
 -15   1  14     2117.02     1868.80    202.26 o 
 -14   1  14     9621.99     7777.30    571.47 o 
 -13   1  14     1394.16     1350.71    151.56 o 
 -12   1  14       16.92      -36.20     72.85 o 
 -11   1  14     1271.93     1856.61    431.31 o 
 -10   1  14      358.97      497.05    110.93 o 
  -9   1  14     1980.13     2083.25    159.15 o 
  -8   1  14    14130.59    13611.23    497.30 o 
  -7   1  14    17688.87    17373.16    516.33 o 
  -6   1  14     1471.23     1655.39    175.95 o 
  -5   1  14    28530.26    30996.11    944.21 o 
  -4   1  14    29832.21    30168.28    676.56 o 
  -3   1  14     4487.92     5736.69    276.55 o 
  -2   1  14   266957.69   302218.22  22231.17 o 
  -1   1  14    65074.36    65080.59   2234.21 o 
   0   1  14    36896.88    35497.94   2193.38 o 
   1   1  14    39432.15    40232.86   1488.63 o 
   2   1  14      275.23      346.44     84.19 o 
   3   1  14       77.33       89.97     67.60 o 
   4   1  14      639.26      747.78    169.48 o 
   5   1  14    20518.40    22349.27   1033.12 o 
   6   1  14     6353.60     7781.52    506.05 o 
   7   1  14    17562.57    20604.34   1186.81 o 
   8   1  14     4405.51     4694.66    512.22 o 
   9   1  14    19519.84    21759.11   1605.43 o 
  10   1  14     7909.74     8981.07   1149.50 o 
  11   1  14    19001.17    21632.31   2099.43 o 
 -15   2  14      925.38     1346.25    421.78 o 
 -14   2  14       79.66      166.91    121.06 o 
 -13   2  14     2256.30     3422.42    673.06 o 
 -12   2  14      606.53      582.88    125.52 o 
 -11   2  14    20220.80    19322.10    841.31 o 
 -10   2  14     6506.99     6575.27    425.47 o 
  -9   2  14     2173.90     2459.51    169.88 o 
  -8   2  14    43870.22    45023.00   1935.77 o 
  -7   2  14   128511.07   131824.00   6054.46 o 
  -6   2  14     4883.14     5089.25    275.46 o 
  -5   2  14    68598.16    76007.85   2528.31 o 
  -4   2  14   106256.91   117281.35   3732.03 o 
  -3   2  14      158.13      474.49     69.46 o 
  -2   2  14   132453.69   145836.47   7151.68 o 
  -1   2  14   206333.44   233559.09  13314.15 o 
   0   2  14      118.67       77.92     56.54 o 
   1   2  14    44773.59    45491.22   1580.92 o 
   2   2  14    24856.05    25088.68    843.65 o 
   3   2  14      417.05      373.38     96.86 o 
   4   2  14    53343.83    56621.85   2661.24 o 
   5   2  14    18394.14    19653.98    940.98 o 
   6   2  14      263.91      265.84    116.53 o 
   7   2  14     5551.93     6722.84    684.67 o 
   8   2  14    31651.93    37475.10   2556.91 o 
   9   2  14     5285.45     5902.65    492.64 o 
  10   2  14     4730.51     4884.36    440.12 o 
  11   2  14      155.32      215.06    167.64 o 
 -15   3  14     5837.50     5717.19   1149.32 o 
 -14   3  14     2810.22     2896.84    238.69 o 
 -13   3  14      274.75      301.36    122.05 o 
 -12   3  14     2238.29     2414.10    334.03 o 
 -11   3  14     3776.56     3622.62    238.62 o 
 -10   3  14    13421.20    12523.54    532.07 o 
  -9   3  14    22004.71    21710.36    789.02 o 
  -8   3  14    27252.07    28071.87   1345.19 o 
  -7   3  14    12274.61    13268.99    592.08 o 
  -6   3  14    14028.16    14139.56    533.06 o 
  -5   3  14     2091.62     2369.97    126.17 o 
  -4   3  14    11132.28    12644.38    271.09 o 
  -3   3  14    20522.59    20144.22    692.56 o 
  -2   3  14     1303.32     1723.55    102.66 o 
  -1   3  14     8853.03     9090.27    295.75 o 
   0   3  14    23139.41    23922.45    713.44 o 
   1   3  14     6416.43     6116.11    259.51 o 
   2   3  14     1630.80     1559.73    113.88 o 
   3   3  14    18050.19    18338.85    805.97 o 
   4   3  14    21867.53    23697.56   1092.12 o 
   5   3  14    16678.38    17520.44    958.07 o 
   6   3  14     2754.46     2977.29    275.57 o 
   7   3  14    25674.49    28587.19   1467.89 o 
   8   3  14    13160.29    14620.50    814.46 o 
   9   3  14     5076.75     5138.88    653.17 o 
  10   3  14      242.43      224.01    155.83 o 
  11   3  14     6986.37     8455.10    886.20 o 
 -15   4  14      278.94      315.69    164.39 o 
 -14   4  14       25.98      -21.44     69.94 o 
 -13   4  14       34.28       79.65     71.05 o 
 -12   4  14       88.75       11.37     81.62 o 
 -11   4  14     3355.23     3040.25    225.34 o 
 -10   4  14     9320.93     8955.41    497.07 o 
  -9   4  14     3157.40     2847.84    176.64 o 
  -8   4  14    37037.90    36696.07   1257.70 o 
  -7   4  14    41215.14    41403.44   1702.55 o 
  -6   4  14        9.14       58.77     56.35 o 
  -5   4  14     3223.76     3901.81    184.30 o 
  -4   4  14    15873.51    16402.34    451.74 o 
  -3   4  14    15460.24    15889.57    468.41 o 
  -2   4  14     6761.51     7163.98    224.56 o 
  -1   4  14     1183.87     1579.66     98.54 o 
   0   4  14       85.99       69.65     53.69 o 
   1   4  14    16910.99    17590.55    528.13 o 
   2   4  14    13513.79    14140.64    452.14 o 
   3   4  14    40443.52    42042.98   1592.58 o 
   4   4  14     2578.59     2435.59    201.78 o 
   5   4  14     2890.84     3128.50    340.35 o 
   6   4  14    41994.93    46855.26   2378.57 o 
   7   4  14     6489.48     7059.44    559.53 o 
   8   4  14    24053.84    24627.73   1348.54 o 
   9   4  14    13060.23    13392.62    871.94 o 
  10   4  14      311.65      567.30    204.23 o 
  11   4  14       40.21     -180.36    214.04 o 
 -15   5  14     6553.28     5278.16    369.83 o 
 -14   5  14     4537.53     3775.85    480.72 o 
 -13   5  14      677.28      539.13    107.07 o 
 -12   5  14      744.63      666.06    121.39 o 
 -11   5  14      440.53      454.69     98.18 o 
 -10   5  14     1300.13     1325.63    161.87 o 
  -9   5  14      608.81      751.77    103.74 o 
  -8   5  14     4997.78     4602.18    256.15 o 
  -7   5  14    25874.86    25011.62    746.48 o 
  -6   5  14    49712.74    52680.13   1471.89 o 
  -5   5  14      433.95      520.02     63.86 o 
  -4   5  14    21515.17    23950.19    681.32 o 
  -3   5  14     6393.58     6680.69    168.41 o 
  -2   5  14    10563.61    10456.91    269.82 o 
  -1   5  14     8779.78     9180.99    253.10 o 
   0   5  14      661.46      627.95     57.27 o 
   1   5  14    47699.73    49441.79   2564.86 o 
   2   5  14    24897.19    25878.43    960.82 o 
   3   5  14    22447.02    23830.28   1096.80 o 
   4   5  14    21341.82    22176.84    883.13 o 
   5   5  14     8424.23     9446.91    444.38 o 
   6   5  14     3419.69     3825.32    279.76 o 
   7   5  14       26.05       61.95    100.34 o 
   8   5  14     1195.06     1412.33    258.89 o 
   9   5  14     3218.50     3937.45    454.85 o 
  10   5  14       24.09      -65.56    149.16 o 
  11   5  14      112.69      -51.66    143.88 o 
 -15   6  14     2084.35     1453.94    304.75 o 
 -14   6  14     5452.43     5563.14    612.93 o 
 -13   6  14     1173.74     1583.56    173.50 o 
 -12   6  14     3054.26     2521.58    288.09 o 
 -11   6  14     5157.71     4863.57    269.46 o 
 -10   6  14     1185.16     1134.38    135.69 o 
  -9   6  14     6237.80     5657.40    321.42 o 
  -8   6  14     5920.51     6036.02    274.63 o 
  -7   6  14      951.76      885.68     97.38 o 
  -6   6  14      857.96      891.08     90.56 o 
  -5   6  14    15394.76    16264.59    585.09 o 
  -4   6  14     2087.01     2408.26    139.05 o 
  -3   6  14      715.09      741.83     66.78 o 
  -2   6  14     2480.52     2558.90     88.23 o 
  -1   6  14    27527.72    28918.56    632.80 o 
   0   6  14    10584.69    10933.29    446.57 o 
   1   6  14     4113.96     4035.67    218.67 o 
   2   6  14    66895.07    67956.73   2766.50 o 
   3   6  14    72165.33    77260.61   3917.20 o 
   4   6  14     2877.80     3226.33    291.42 o 
   5   6  14    25031.95    27324.05   1171.83 o 
   6   6  14   140360.00   146706.78   8945.10 o 
   7   6  14    28986.04    31654.27   1458.43 o 
   8   6  14    17458.11    20159.76   1599.61 o 
   9   6  14     4391.60     4124.56    519.99 o 
  10   6  14    11342.11    13130.71   1412.69 o 
  11   6  14     3014.25     3415.96    637.70 o 
 -15   7  14     5849.10     5904.05    730.73 o 
 -14   7  14     4380.23     4989.46    479.45 o 
 -13   7  14     1115.98     1257.29    233.09 o 
 -12   7  14     1081.55     1202.75    206.70 o 
 -11   7  14      551.13      556.63    182.73 o 
 -10   7  14     2224.69     2309.69    232.57 o 
  -9   7  14     1719.81     1570.31    115.91 o 
  -8   7  14     4128.79     3897.99    170.72 o 
  -7   7  14     7206.36     6768.78    273.49 o 
  -6   7  14    33403.04    34821.62   1033.53 o 
  -5   7  14     6938.59     6150.94    389.90 o 
  -4   7  14      469.26      562.42     63.68 o 
  -3   7  14    11521.14    11900.03    284.07 o 
  -2   7  14    48728.34    52509.87   1623.05 o 
  -1   7  14    20682.75    20687.96    410.95 o
[truncated: 215,003 more chars]
